# Supplementary material for: Comprehensive Identification of Protein Substrates of the Dot/Icm Type IV Transporter of Legionella pneumophila
Source: PLoS One. 2011 Mar 9;6(3):e17638. doi: 10.1371/journal.pone.0017638 (PMC3052360; doi:10.1371/journal.pone.0017638)
Supplement: Table S1 — Primers used for the construction of the β-lactamase fusion library. (XLS) [file pone.0017638.s002.xls]

## Sheet: Sheet1
Gene	5' primer	3' primer	Size
lpg0333	ctgggatccATGCCTACTTTCAGATCA	ctggtcgacTCATAAATTAGGTGAGTT	303
lpg1858	ctgggatccATGATTAACTGTAAAGGG	ctggtcgacTTAAGCTTGTTGTACCGC	303
lpg1891	ctgggatccATGTTGAATGAAAGGGAT	ctggtcgacTTATCTGGTTGCCTTCAA	303
lpg1980	ctgggatccATGATAAAAAAAATTACT	ctggtcgacTTATTCTATGCCTTCATT	303
lpg2058	ctgggatccATGGGGTTGCTTATGAAT	ctggtcgacTTACTTTAGTCCTAGTGC	303
lpg2312	ctgggatccATGAGAATAAAAATAATT	ctggtcgacTTAATGAGTTTGCATTTG	303
lpg0364	ctgggatccATGGACGAAAGGCGAAAA	ctggtcgacTTATGTTTTATTTTTTCG	306
lpg2407	ctgggatccATGTATAATGTCGTCAGT	ctggtcgacTTATTGTTTTAAGTTTGC	306
lpg0115	ctgggatccATGTTTATTGTGCAATTA	ctggtcgacTCAACATAATTTGCCTTC	309
lpg2185	ctgggatccATGCTCCTGAAAGTGCCT	ctggtcgacCTAACCGCTTATCACCGA	309
lpg1451	ctgggatccATGGATGATCCGGATGCG	ctggtcgacTTAGATTTTAGTATATTT	312
lpg2296	ctgggatccATGAAAGGCCTTTTTTTT	ctggtcgacCTACAGTTTTCTTGCCAT	312
lpg0075	ctgggatccATGACCAATATTAAACTC	ctggtcgacTTATGGATTGCTATCCGT	315
lpg0153	ctgggatccATGAAACCCACTCTATTT	ctggtcgacCTATGGGCGAGCCTCAAG	315
lpg1309	ctgggatccATGGCAAACCAAACACGT	ctggtcgacTCAAGTGCGCTTAAATTT	315
lpg1327	ctgggatccATGGTGATTTATGAAGTA	ctggtcgacTTACTTTGATATAATTTC	315
lpg1476	ctgggatccATGCCAATTTATGAATAT	ctggtcgacTCACTCGCTATCACCTTT	315
lpg1885	ctgggatccATGAGCACACCCAAATGG	ctggtcgacCTAATCACAGTTTTGGCT	315
lpg1932	ctgggatccATGCACTTGAAATCTTGG	ctggtcgacCTAAGATATTCGAGCAGG	315
lpg1997	ctgggatccATGAGCAAGCATCAGGGT	ctggtcgacTCAATGAGCATCCAGATC	315
lpg2264	ctgggatccATGGGCAAAGACAATCTT	ctggtcgacCTAAAAATGCTTGCGTAA	315
lpg2948	ctgggatccATGAGTAACCATTTACAA	ctggtcgacCTATGAACAGACTTTGAT	315
lpg0197	ctgggatccATGACAATGATGATTACA	ctggtcgacTCAGATAATCACTGCCGT	318
lpg0810	ctgggatccATGAAAGCAAGACTCATT	ctggtcgacTTAATTAATAACGAAAAT	318
lpg1278	ctgggatccATGATCATCCGGAATTAT	ctggtcgacTTATGGGTTACGATTTAC	318
lpg1681	ctgggatccATGAAACTTAAATACAGA	ctggtcgacCTAGTGGGCAATCGGTGG	318
lpg1686	ctgggatccATGAAAATAGTAAGTGCT	ctggtcgacTTAAAAACAACGTTTGGC	318
lpg2633	ctgggatccATGTTTGTGACTTTTAGT	ctggtcgacTCAACCTGGTGATTTTGA	318
lpg1289	ctgggatccATGAAAAGAATGATCGGT	ctggtcgacTTAGCTTGGAGAATCTGC	321
lpg1802	ctgggatccATGTCGGATTGTCTATAT	ctggtcgacTTACAGACCCTTTGCCAA	321
lpg1826	ctgggatccATGTACATGCTAAGACAT	ctggtcgacTTACCGAATCAAAATATC	321
lpg2503	ctgggatccATGAAACCGCTATCCAGA	ctggtcgacTTATTCGCTCGCCAGGAG	321
lpg0367	ctgggatccATGGTTCCAATACAAACA	ctggtcgacTTATATGTGAATATTTTG	324
lpg0613	ctgggatccATGGTCAGGATATTTTTA	ctggtcgacTTATCTGCAAAATTGCTC	324
lpg0990	ctgggatccATGATAATGCTTTGCGGT	ctggtcgacTTAATACAGTTCCGATGC	324
lpg2931	ctgggatccATGGAGCCTTTTATGAAT	ctggtcgacCTAGTGAGACGGGATAGT	324
lpg0997	ctgggatccATGAAACGAATATTATGC	ctggtcgacTTAGGGCTTCCTCACAAA	327
lpg1520	ctgggatccATGACAAAAAAATCGCTA	ctggtcgacTTAATCTTTTATCTTTCC	327
lpg1902	ctgggatccATGGCGCGCTTTTCCAGA	ctggtcgacTTAACCTAAAACGCTGAT	327
lpg2921	ctgggatccATGAATGAGCAATTAAAC	ctggtcgacCTACGATTCTTTTGTATA	327
lpg2935	ctgggatccATGAGTGATCATATTAAA	ctggtcgacTTACAGATTACTTTCAAC	327
lpg0538	ctgggatccATGATCATGCTACGAGCT	ctggtcgacTTAACATTGAACACCCAA	333
lpg2202	ctgggatccATGGGAGCTTTGGCATTA	ctggtcgacTTATACATCAACAACACA	333
lpg0509	ctgggatccATGGCTCATTATCTTGGT	ctggtcgacCTAGTGCAAATAGGAATG	336
lpg0817	ctgggatccATGAGCAAGCAAAATTTA	ctggtcgacTTACTCCGGTTCCATACT	336
lpg0884	ctgggatccATGCAGCTCAGAACCATG	ctggtcgacTTACCAGCAAAAGTGAAT	336
lpg1262	ctgggatccATGGATGAGTATTTTAAA	ctggtcgacTTATGAAACTTTCTTTTT	339
lpg1377	ctgggatccATGCTTGAAAAAAATCCT	ctggtcgacTCAGGAGTTACCAGGGTG	339
lpg2755	ctgggatccATGGATATTAATCAAAAT	ctggtcgacTTACTCTCCTTCTTTATC	339
lpg0306	ctgggatccATGGCCCTTCCATTCAGA	ctggtcgacCTATAGTTTTGCACTGGA	342
lpg0406	ctgggatccATGTCAGACAAATTTTCA	ctggtcgacTTACTTGCTAAATTCCTC	342
lpg0573	ctgggatccATGGCCCTTCCATTCAGA	ctggtcgacCTATAGTTTTGCACTGGA	342
lpg1075	ctgggatccATGGAAGAGTATTATGAC	ctggtcgacTCAATACACAGCACGCTT	342
lpg2518	ctgggatccATGTCAATGACTCTCTCG	ctggtcgacTTAGAAAGAATAATGGTA	342
lpg2750	ctgggatccATGGCCCTTCCATTCAGA	ctggtcgacCTATAGTTTTGCACTGGA	342
lpg2765	ctgggatccATGAATTGTTTGTTTTGC	ctggtcgacCTAACCTGGCGGCCAAGT	342
lpg2724	ctgggatccATGAATAATACGATCGAT	ctggtcgacTCATTCAGGCAATTTATC	345
lpg0305	ctgggatccATGGCTAGCAGCTTTTCC	ctggtcgacTCAGAAGTGCGAATGCTG	351
lpg0572	ctgggatccATGGCTAGCAGCTTTTCC	ctggtcgacTCAGAAGTGCGAATGCTG	351
lpg2379	ctgggatccATGAAACGCTGCCCCATT	ctggtcgacTTAGAGTACACTAAACCA	351
lpg2751	ctgggatccATGGCTAGCAGCTTTTCC	ctggtcgacTCAGAAGTGCGAATGCTG	351
lpg0220	ctgggatccATGAATATAATCAAAGTA	ctggtcgacCTAAGAGAAATAATCGAC	354
lpg1004	ctgggatccATGTTCTTAAGATTTAAT	ctggtcgacTCAGCATGATTTTTTCTC	354
lpg1887	ctgggatccATGAAAAAAGTGATATTG	ctggtcgacCTATTGGTTAGCCTTTTG	354
lpg0035	ctgggatccATGTCTAAATTTTTTACT	ctggtcgacTTAAGTAGAACAAACTGC	357
lpg0039	ctgggatccATGTTAGTGTTTGGTCTT	ctggtcgacTCATTTTTTATTTTTTTC	357
lpg0563	ctgggatccATGACAAACAATAAAGAT	ctggtcgacTTATTTCTTTACTTCAGC	357
lpg2994	ctgggatccATGACCCAAGAAAAAGGA	ctggtcgacCTAGCATCCTGCATCAAA	357
lpg2978	ctgggatccATTTCTACAAAAAATCAG	ctggtcgacTCAATTCCGGTAATATTC	360
lpg0994	ctgggatccATGAGTCAGCCTTCTTCG	ctggtcgacTCAAACATGAGGCTCTCC	363
lpg0995	ctgggatccATGAAAACAACGCTTCGC	ctggtcgacCTATATTTTGAACTTGGT	366
lpg1240	ctgggatccATGATACTAGCAAACAAA	ctggtcgacTCAAGCGTGTTCATGGAT	366
lpg1458	ctgggatccATGAATATCAATCTAGAA	ctggtcgacTTAGAAGATAAACCCTGC	366
lpg1710	ctgggatccATGAAAAGGAATGCATTG	ctggtcgacTTATTTTCGCATGTAATT	366
lpg2364	ctgggatccATGGTCAGATTCCATTTA	ctggtcgacTTATTTGGGCTTTAGTTG	366
lpg2365	ctgggatccATGAAAAAATCCTTAACA	ctggtcgacTTATAATAATTCCTCTAA	366
lpg2520	ctgggatccATGCAAACGACTAAAGCT	ctggtcgacTTACTCATCATCCATATG	369
lpg1078	ctgggatccATGGATTTTTGGATAGAA	ctggtcgacCTAAACCGCTTCTTGATG	372
lpg1279	ctgggatccATGAAAAAATTATTCAGC	ctggtcgacTTAGTCTGAGGGGTTGGC	372
lpg2072	ctgggatccATGCATCAGCCAGACATC	ctggtcgacCTATAGTGATTCCTGTTG	375
lpg2169	ctgggatccATGTTAAGTGACCCTAAT	ctggtcgacTTACGTTCGTTTTAGACA	375
lpg0624	ctgggatccATGATGAAAAAAATTAAT	ctggtcgacTCATGCTTTATCATTGAG	378
lpg0896	ctgggatccATGCAACGCATCTTTAAG	ctggtcgacTTATAAACCATTATCAAC	378
lpg1385	ctgggatccATGTCAAGGAAATTACTT	ctggtcgacCTATTTGGGAATTAGATG	378
lpg1586	ctgggatccATGATTACAGCAATTCAT	ctggtcgacTTAAAATACCAATTGATA	378
lpg1972	ctgggatccATGAAAAGACTAATTATC	ctggtcgacTCAAATTTTGTTTATTAA	378
lpg0433	ctgggatccATGTCTCATCCTCATTAT	ctggtcgacTCAAGCATGACAACCAAG	381
lpg1132	ctgggatccATGTTTCGTTATTTTAAA	ctggtcgacTCAGCCACTCAAAGCGTC	381
lpg1112	ctgggatccATGATATTAAGACTAATC	ctggtcgacTTAATCTTTTAGTAACTC	384
lpg1281	ctgggatccATGAATAAGTACTTAGTG	ctggtcgacTTAACTCTCAGGGGATTC	384
lpg1892	ctgggatccATGGGATTTTCTGCTTTT	ctggtcgacTTATTGATTGCAGGTTAT	384
lpg2328	ctgggatccATGCCTGCTTTCAAAAAA	ctggtcgacTTAAAGACCAAATGCTTT	384
lpg2460	ctgggatccATGTATATACAAAAATTA	ctggtcgacCTAGGTTAGCTGATTTGA	384
lpg0374	ctgggatccATGAAAAAATGGACAGTA	ctggtcgacTTATTCAATGTTGATAGA	387
lpg0589	ctgggatccATGAGAAGCATACGACTC	ctggtcgacTTATTCAGGTAGATCGAT	387
lpg0798	ctgggatccATGAAAAGATATTATTCT	ctggtcgacTTAAGCCGAAGGATCAGC	387
lpg0539	ctgggatccATGAACAAACTAAATATA	ctggtcgacTCAGTTTTTAAATAATTT	390
lpg1046	ctgggatccATGGAGGAATTTCCAATG	ctggtcgacTTATAAGGTCTTTTTCTT	390
lpg1261	ctgggatccATGATAGATATTAAAATG	ctggtcgacTCATGCGAAATGTTTGTC	390
lpg1505	ctgggatccATGAACACTGCATTCCGT	ctggtcgacTTATGAACAGTATGGTAC	390
lpg0623	ctgggatccATGTTAACTACATTTCTA	ctggtcgacTTATTTCAAATAAACATA	393
lpg1625	ctgggatccATGCAAAATGAGAAAGAA	ctggtcgacTTAGCTGTTTTTTGATAC	393
lpg1809	ctgggatccATGAATTTAATGCTTAAA	ctggtcgacCTAGTTTTTAGTAATTTC	393
lpg2395	ctgggatccATGAATGGGACTCACAAG	ctggtcgacTCAGGCATACATCGTTTG	393
lpg2867	ctgggatccATGACTGAAATAAACAAA	ctggtcgacCTACACTAAATTCCTAAT	393
lpg0046	ctgggatccATGAACTGTTTTCCTTTC	ctggtcgacTTAACTCATTGAGAAAGA	399
lpg0260	ctgggatccATGTTTGGTTTTTTTAGT	ctggtcgacTTACATCGTATGCTGAAC	399
lpg0559	ctgggatccATGTTTAATAAATTTTTA	ctggtcgacTTAGTGGTGGCATATAAA	399
lpg0562	ctgggatccATGACTCGACTTATAAAA	ctggtcgacTTAGACTTTAAACATTTT	399
lpg1431	ctgggatccATGAAGACTAAAATCATA	ctggtcgacTTAATATACATCGCTTCC	399
lpg2283	ctgggatccATGGATGAAAAAAAAGAT	ctggtcgacTTAAATCGATAAGGCGCT	399
lpg1485	ctgggatccATGCAAGAATCAATTCAC	ctggtcgacTCAATGGGAAAACAGGTA	402
lpg1779	ctgggatccATGACACATATCTTTCTG	ctggtcgacCTAATTCTGATGTTTTAA	402
lpg2187	ctgggatccATGAAATCTTTAAGGATG	ctggtcgacTTACTGAGCCTGGTTAAC	402
lpg0614	ctgggatccATGCACAAGTTAATTGAG	ctggtcgacTCAATGATAAACTGCCCT	405
lpg0722	ctgggatccATGAAGTTAAAATCATTG	ctggtcgacTTATCTGGTTGATAACTC	405
lpg2211	ctgggatccATGGTACAACATGATATA	ctggtcgacCTAAATCAATTGACTGGC	405
lpg1082	ctgggatccATGACAAAATTGGGGTTA	ctggtcgacCTATGTGATTGTACGGGT	408
lpg2479	ctgggatccATGAGGAGTCCAGTTTTG	ctggtcgacTTAACGACAGGCCCAAAA	408
lpg2539	ctgggatccATGAAACTTATAATTAAT	ctggtcgacTTACATATCAGGATTCAT	408
lpg1002	ctgggatccATGTTGAGAACAACCATT	ctggtcgacTCATTGTGCTCTCCTTGC	414
lpg2005	ctgggatccATGCTTTTAACCTTGGCT	ctggtcgacTTAAGAGACTACGAGCAA	414
lpg2579	ctgggatccATGGATATTCGATGTAAA	ctggtcgacCTATAATAGGCTTTTTAT	414
lpg1832	ctgggatccATGAAAAAGATGTTTTTA	ctggtcgacTTACCCGAATACTTTAAA	417
lpg2598	ctgggatccATGTTATTGAATTTGTTT	ctggtcgacTTAGTGAATTGTTAATTC	417
lpg2605	ctgggatccATGAGTTTTTCTCTTTCT	ctggtcgacTTAATCATCCATTTCCGC	417
lpg0598	ctgggatccATGAAATTAATATGGATA	ctggtcgacTCATAAACACAGGGATCT	420
lpg1171	ctgggatccATGAGATTTCAAGATTCT	ctggtcgacTTAGAAAGTAATTTTCAT	420
lpg2920	ctgggatccATGACCAATATCGATGTT	ctggtcgacTCATTCATGCTCTTTCAG	420
lpg1494	ctgggatccATGATTAAAATTCACTAC	ctggtcgacTTAGCTTTTTGCTTGGTT	423
lpg2602	ctgggatccATGAAATCAATCAGTCAA	ctggtcgacTTATTCACTTTGAGCTAA	423
lpg0873	ctgggatccATGTATCTTAGCCAGTTA	ctggtcgacTTATGCAGTACAAGTTGC	426
lpg0428	ctgggatccATGTTTATCATTGTAATT	ctggtcgacTCATGTTAATTGATGCAA	429
lpg1390	ctgggatccATGATGCATTTACAAGAG	ctggtcgacTTAAGAAGTTTGTTTTTT	429
lpg0999	ctgggatccATGATTAGGATTTTGCTC	ctggtcgacTTACTGCCATACAGCCCC	432
lpg1383	ctgggatccATGAAGGTAGAAATCTAT	ctggtcgacCTATGATAATTCCTCAAT	432
lpg2534	ctgggatccATGCAATTGACTCAATTT	ctggtcgacCTAACTGATCCTCAATAA	432
lpg0266	ctgggatccATGAAAAGGATTTTTTTA	ctggtcgacCTAACCGACACTAAAATT	435
lpg0526	ctgggatccATGATTATAATATTCCAA	ctggtcgacTTAAACTTTTTTAAAACC	435
lpg0723	ctgggatccATGAAATACCTCATTCCC	ctggtcgacTTAACTATGGCCATGAAT	438
lpg2413	ctgggatccATGAAAAAATCCAGTCCT	ctggtcgacTTAACTTTTTAGACCAAC	438
lpg1055	ctgggatccATGTTAAAAAGGAATGCA	ctggtcgacTTATTGGTTTTTCATCAT	441
lpg1582	ctgggatccATGAGTTGTTTTGAAAAG	ctggtcgacTCATTGTATGTATACTAA	441
lpg1620	ctgggatccATGTGGTTATTGGAGAGA	ctggtcgacTTACATCACCTCTGGCTG	441
lpg2601	ctgggatccATGGCTGAAAATACTACA	ctggtcgacTTAGTGTGGTTCATTCAT	441
lpg0407	ctgggatccATGCGTCTTTTGTTTATC	ctggtcgacCTATTGCGGCGATAACAG	444
lpg1091	ctgggatccATGTTTTTTGATGACACT	ctggtcgacTCACTTACTACATTTATA	444
lpg2359	ctgggatccATGACTATAAAAGAACAA	ctggtcgacTCAGCTTAATTTCGCCTT	444
lpg2774	ctgggatccATGATAAATGATGACTTG	ctggtcgacCTAGACTGTCAAATTTGC	444
lpg0089	ctgggatccATGACGATCTGGATTGAT	ctggtcgacTTATTTGCTTTTTGCAAG	447
lpg0883	ctgggatccATGTACTTACGTTTACTC	ctggtcgacTTAAAGCTTGGGATCAGG	447
lpg1742	ctgggatccATGTCATTTTTGTATGCG	ctggtcgacTCAGGCAATCGCTCTTTG	447
lpg0740	ctgggatccATGAAAAAATTAATTGTT	ctggtcgacTTAATTCACAACACGCCA	450
lpg1578	ctgggatccATGAGGAACCCGAAAAAG	ctggtcgacTTATATACTATTTTTGTT	450
lpg2453	ctgggatccATGTCGTTTAATAATTTC	ctggtcgacCTAGAGAACAGATGGTCT	450
lpg0182	ctgggatccATGCTTAATAGTAGCTCC	ctggtcgacCTAACGAGGCGAGGGCGT	453
lpg1030	ctgggatccATGAAGCACATTACTTTG	ctggtcgacTTAATTAGGGACATCTGA	453
lpg0165	ctgggatccATGCCAGATATTACACAT	ctggtcgacTTAATGATTTGTTTTGGC	456
lpg1274	ctgggatccATGAAACAAATTAAAGGA	ctggtcgacTTAAATTTTTTGAGGGTC	456
lpg1527	ctgggatccATGCAGCATAATATATAC	ctggtcgacCTAAGCTGTTAGGTCAAA	456
lpg1061	ctgggatccATGAGCAAGAATAAGAAT	ctggtcgacTTAATGGATTGAATCAGT	459
lpg1099	ctgggatccATGGAGCATAGTGGGTAT	ctggtcgacTTATGATGTGAATTTAAC	459
lpg1270	ctgggatccATGTCACCTGAAAAAATT	ctggtcgacTTATTCATTAAAGAGCCC	459
lpg1716	ctgggatccATGAGAGGACATATGATT	ctggtcgacTTATGTTGGGTTTGGACT	459
lpg0161	ctgggatccATGTTGCCAGTTATTGAT	ctggtcgacTTATTGACCGATAATCTT	462
lpg0717	ctgggatccATGAAAAAAATACTGTAT	ctggtcgacTTATTGAATTCCAAACCA	462
lpg2125	ctgggatccATGAACAAAGCCGATTTA	ctggtcgacTTACATATTCAGAGTAGG	462
lpg0091	ctgggatccATGAGAATTTTGCTCTCT	ctggtcgacTTATTTCTCCGGCAATAC	465
lpg1740	ctgggatccATGAAAACAATTAGGCTG	ctggtcgacTCACATCTCTATACCAAG	465
lpg2164	ctgggatccATGGTAAGCTGGGATCTA	ctggtcgacTCACTTATTCCTGCGCTT	465
lpg1376	ctgggatccATGCTAAAAATTACCATT	ctggtcgacCTATTTATGATAAGGATG	471
lpg2071	ctgggatccATGAATGCGTCAGGCGCA	ctggtcgacCTACCTGATAGCCAAAAT	471
lpg0381	ctgggatccATGAGTCCATTAACCCAA	ctggtcgacTTATTTTATAACTTTTAA	474
lpg1117	ctgggatccATGGCTATTTACAAATTT	ctggtcgacTTAATTAGAGAGTTTGGT	474
lpg1468	ctgggatccATGAGGAATTATATTTTT	ctggtcgacTTACCAGTTAGTCCCACT	474
lpg2320	ctgggatccATGTTTCTCGAACCAGGT	ctggtcgacTTACAAATTAACATTCAC	474
lpg2375	ctgggatccATGCGTAGCAGAACAGAA	ctggtcgacTTAGAGAATGCTGCATTG	474
lpg2860	ctgggatccATGAAGAACCAGAAAAAA	ctggtcgacTTACTCCTGATAGTCACT	477
lpg0021	ctgggatccATGGATGAACAAATCAGT	ctggtcgacTCATTTTATTAAAGACCT	480
lpg0159	ctgggatccATGAAAGAAAAGACCGCG	ctggtcgacTTATATTGGTGACAATAA	480
lpg1605	ctgggatccATGTATTTTTCATTAAAT	ctggtcgacCTAATAACCTCGCCAAAA	480
lpg1896	ctgggatccATGACTCTTTGCCCCTGT	ctggtcgacTCATTTATCATGACAGTT	480
lpg0051	ctgggatccATGTGGCTTGACTACCTC	ctggtcgacTTATTTGTAGGTAATAAA	483
lpg0383	ctgggatccATGATGCGAAATAGGGAT	ctggtcgacTTATAATGCATTGAGCAA	483
lpg1776	ctgggatccATGCAGTCTAAAATACAC	ctggtcgacTTATCTATGTCCATGAAC	486
lpg2445	ctgggatccATGAATCGCTTCATTCGT	ctggtcgacTTAGTGTTTTTCATCGAG	486
lpg2717	ctgggatccATGGAAAAAGTTAACTTG	ctggtcgacCTACGTTCTTTGCGAGTG	486
lpg1585	ctgggatccATGTCATTAATTAATTAT	ctggtcgacTCACCATTTTAGGTAAAT	489
lpg2110	ctgggatccATGGTTAACAATTTTATA	ctggtcgacTTATAAGTCTTTAGGGTC	489
lpg2542	ctgggatccATGCTGAGTAGATATGTA	ctggtcgacCTACCACGTGTTGCACTG	492
lpg2434	ctgggatccATGACGATCATGATGAAC	ctggtcgacTTAATACGGCATTCCATT	495
lpg1041	ctgggatccATGTTTATGTTTCACAGT	ctggtcgacCTATTGATTGGGTGACTG	498
lpg2591	ctgggatccATGGCCGCGCAATTAGAT	ctggtcgacCTAAACAGTGGGTCTGTT	498
lpg2818	ctgggatccATGAAACAACTAATATTA	ctggtcgacCTACTGCATAGTCAAATC	498
lpg0235	ctgggatccATGAAGAAGGCATTTAGA	ctggtcgacTCAGTTGGCATCAGGCAA	504
lpg1147	ctgggatccATGTTATTTTTTAGTTCA	ctggtcgacTTATATCTTTATTGTTAA	504
lpg1144	ctgggatccATGGATTTAATTTTTAGT	ctggtcgacTTACATTGTAAAACGGCT	507
lpg0837	ctgggatccATGACCCAGCTAAAGGTT	ctggtcgacTCATGATTTCTTTTCAGG	510
lpg0895	ctgggatccATGAAATTTGATATTCAA	ctggtcgacTTATTCCTCTTTTAAAGG	510
lpg2246	ctgggatccATGAAGAAATGGAATAGC	ctggtcgacTTAAGGACTATTGTATAG	510
lpg2165	ctgggatccATGTCGGTAATAAATGGT	ctggtcgacTTAAAATTGTTTGCCAAA	513
lpg0152	ctgggatccATGTCTAATGTATCTATT	ctggtcgacTTATAATTTCTTTTTATA	516
lpg1453	ctgggatccATGCCTAGATGGTTTAGA	ctggtcgacTTAACCATTGACCAACAC	519
lpg1090	ctgggatccATGCCGAATGGATTGTGG	ctggtcgacTTAAAAAATAACGAGTCG	522
lpg2109	ctgggatccATGAAAGAAAAAAAAAGG	ctggtcgacTTATTCTGTAAAATCCTT	522
lpg0741	ctgggatccATGCTTTCGATTAATGAG	ctggtcgacTCAGGAGTGAATATAATT	525
lpg0764	ctgggatccATGGATACTGTAATTCGT	ctggtcgacTTAGAGGGTATTCTCCTT	525
lpg1895	ctgggatccATGATGAAAAGGAAGTTC	ctggtcgacTTATTGAAAAGGATTGTC	525
lpg0085	ctgggatccATGAGATCAAAATTTGTT	ctggtcgacTTATTTTTCATTGTTCAC	528
lpg0434	ctgggatccATGGCCCAGGAACTTGTA	ctggtcgacTTATTGAAACCATTTGAT	528
lpg1031	ctgggatccATGGTAATACCTCATTTG	ctggtcgacTTAATTTGGTTTTAAATC	528
lpg1883	ctgggatccATGAATCGAATCAAACTT	ctggtcgacTCAATCAGGGTGTTGGAG	528
lpg1015	ctgggatccATGAAAAGTCCTCCACGT	ctggtcgacTTAGAAAGGAAAAGGAGG	531
lpg2209	ctgggatccATGATGGCCATATTTAAA	ctggtcgacTTATTGAGATGCATTCTT	531
lpg2692	ctgggatccATGCCAACAACCTTTGAA	ctggtcgacTTATGGACTAACATGGGA	531
lpg1876	ctgggatccATGATGGGTATTAGCATC	ctggtcgacCTATTCATTCAAATTTCC	534
lpg2663	ctgggatccATGATTCAAACCAATTGG	ctggtcgacCTAGGTATCAACATGGGA	534
lpg0202	ctgggatccATGATTATTAATCCTGTG	ctgggatccATGATTATTAATCCTGTG	537
lpg0787	ctgggatccATGATATCTGAATCAGTC	ctggtcgacTCAAACTTCAACACCAAA	537
lpg1429	ctgggatccATGTCTATTAATTATGAA	ctggtcgacTCATAATAAATTTTCCAG	537
lpg2200	ctgggatccATGAGTGCAAAACAAAAA	ctggtcgacTTAAAGTTGCATACCCAT	537
lpg2916	ctgggatccATGACATGGTTAGGAAAC	ctggtcgacTTACTCAGCACTTTTGTT	537
lpg0424	ctgggatccATGAAAAAAATAAAATCT	ctggtcgacTTAAATGGTTAACAAGGC	540
lpg2403	ctgggatccATGTTTGGTGAATTATTT	ctggtcgacCTATTGCATTAGTCCAAA	540
lpg0023	ctgggatccATGAAATCGTTTATTGAG	ctggtcgacTTAAGATTTGGATTTTGT	543
lpg2893	ctgggatccATGAAAATAGCAAGTAAT	ctggtcgacCTAAACCCTATTCACCTC	543
lpg0301	ctgggatccATGTCCAAACTTGTATAC	ctggtcgacTCAATAATGATAATGTCT	546
lpg1992	ctgggatccATGAAAGGATACTGCCTT	ctggtcgacTCAATCAATCTTAGGGCT	549
lpg2266	ctgggatccATGCTCTATCATGATCCA	ctggtcgacCTAGGGTATAGAAATGGA	552
lpg2420	ctgggatccATGAAAAAAGACATCACT	ctggtcgacTTAAAACCTTAATCTCAT	552
lpg1814	ctgggatccATGATTAGATTATTAATA	ctggtcgacTCATGAAGCTATTTTATG	555
lpg2885	ctgggatccATGGAGTTTTTTATGTGG	ctggtcgacTTAGATTCTAAGTTCTGT	555
lpg1066	ctgggatccATGATATTGAATGATATC	ctggtcgacTTAAACTGCATGACTGTG	558
lpg1587	ctgggatccATGGCTAGAACTCTATCA	ctggtcgacCTATATTTTCCACTTGAT	558
lpg1995	ctgggatccATGAAAAAAACCGATTCC	ctggtcgacTCAACCAGTTAATATTTC	558
lpg2443	ctgggatccATGATAAGGAAGTCAGAA	ctggtcgacTTATTTACGGTCATAAAT	558
lpg2483	ctgggatccATGAGAATTTTGGAAAAA	ctggtcgacTCAGCTTTTGCCAGTCAG	558
lpg1365	ctgggatccATGAATAAACTGCCACTA	ctggtcgacCTATTTATTAGAATTGAT	561
lpg2281	ctgggatccATGCTGCAAAGAGTTTTA	ctggtcgacTTAAAACCATGCTCTTCT	561
lpg2519	ctgggatccATGCTGATTTTGATTCAA	ctggtcgacTTAGTTTGAACTCAATGT	561
lpg2571	ctgggatccATGGACCCAGTATTAGAA	ctggtcgacTTAATGACGTTCCCACCT	561
lpg0082	ctgggatccATGAGTCAAATTAAAACG	ctggtcgacCTAAAGTGCGGGGGAAGC	564
lpg1213	ctgggatccATGGTAGCGGATTTAATG	ctggtcgacTCATCCATTTTTACTTAT	564
lpg1926	ctgggatccATGACTATGCCAGTACAT	ctggtcgacTTAGTCAGCACGGCTTTT	564
lpg2386	ctgggatccATGACCATCTACTTTTTG	ctggtcgacCTATGCAAACTGAAGCTG	564
lpg2491	ctgggatccATGAACGCTATACGTGCT	ctggtcgacTTACCGGGTTAAATCAAA	564
lpg2733	ctgggatccATGGCTAATTCACAAGAA	ctggtcgacCTAGAGTTTGGCCGTTTT	564
lpg0171	ctgggatccATGAAAGCAAAATACGAC	ctggtcgacCTACAATGGCTCACATTG	567
lpg0254	ctgggatccATGAGTGAATATTTGGTT	ctggtcgacCTACATGAGCACACAAAC	570
lpg0838	ctgggatccATGAATATTACCAAACAA	ctggtcgacTTAACCTTTAGCTGGGTC	570
lpg2550	ctgggatccATGAACTTGATGCTTGGA	ctggtcgacTCATTTAGCAGAGCAATC	570
lpg2992	ctgggatccATGAACATGAATCTAAAA	ctggtcgacCTAACGTATATATTGGAA	573
lpg0487	ctgggatccATGGAATATCTAACTCCC	ctggtcgacTCAACACGCCCTATAATT	576
lpg1645	ctgggatccATGAATGTCTATATTAAA	ctggtcgacTTATTTTTTCCGTGTAGC	576
lpg1954	ctgggatccATGCTTCCCAGTTCAAAA	ctggtcgacTTATGCTTCGGTAGGAAA	576
lpg2016	ctgggatccATGGCTGGTTTAACTGCT	ctggtcgacTTATAATAACTTCCAGGG	576
lpg0076	ctgggatccATGTCTTTAGATAATGAT	ctggtcgacTCAATGGGTTGTTCCAGA	582
lpg0453	ctgggatccATGGCTGATCCGACTTGT	ctggtcgacTTAAGTACCATATAAAGT	585
lpg1001	ctgggatccATGAAGAAATTTCTGGAT	ctggtcgacTTATTCATTGCCCACCTC	588
lpg2560	ctgggatccATGAAAACATATACAAAA	ctggtcgacTCATATCGTCATCGCCAA	588
lpg0087	ctgggatccATGCAAGAAAGTTTTGAT	ctggtcgacCTAGTCAGAACAGTACAA	591
lpg0405	ctgggatccATGCTGTATAATTTAACA	ctggtcgacTCAGGATATTGCTCGATT	591
lpg1124	ctgggatccATGCGTATGAAAATGTTT	ctggtcgacTTATGGATTGCAATAAGA	591
lpg1446	ctgggatccATGCATGAGATGATTGAC	ctggtcgacTCACTGCTCATTTTGCGT	591
lpg0852	ctgggatccATGAGCAATTTTAGAAAT	ctggtcgacTTATCTGTAACAAATAAT	594
lpg0967	ctgggatccATGCTACCTTTTAAATAT	ctggtcgacTTAGAACCTGGGGCCGTG	594
lpg1526	ctgggatccATGTTTATCTTTAAACGA	ctggtcgacTTAAGATGCTCCTTTTCT	594
lpg0268	ctgggatccATGAATCAAGATATGGAA	ctggtcgacCTATAAAAAAATAAGTTG	597
lpg1410	ctgggatccATGAAGATTCGATTTACT	ctggtcgacTTACCACCAGGAACGTGA	597
lpg0375	ctgggatccATGTATTCATCATTATTT	ctggtcgacCTAGGTGTTGAATGCGAT	600
lpg1647	ctgggatccATGAATATGAAACGGATT	ctggtcgacTTATCCATATTTCTTATC	600
lpg2993	ctgggatccATGATTCAGTTAGAAGAA	ctggtcgacTTATCCTAAAACTTGGCC	600
lpg2044	ctgggatccATGAGAGTTCTCAGTAGT	ctggtcgacCTAATCACGTTTAATATG	603
lpg2561	ctgggatccATGGTGGAAAATCTCTGC	ctggtcgacTTAAGATATAACAGGAAC	603
lpg0521	ctgggatccATGACTCCTCATATTATT	ctggtcgacCTAAGATAAGTATCCAGG	609
lpg2086	ctgggatccATGAAAAAGCTTCTGTTG	ctggtcgacTCATACAGTCACCTCATT	609
lpg2380	ctgggatccATGCAAAGACCATTGGCC	ctggtcgacTCAAAAATTTAATCGCTT	609
lpg2268	ctgggatccATGAAATTATGTACTAAA	ctggtcgacTCATCGGTGAACTTTATG	612
lpg1933	ctgggatccATGATTTATAAGATAACA	ctggtcgacTCAGAGAGGATTGCAATC	615
lpg2371	ctgggatccATGCTTCTAAAATACTTA	ctggtcgacTTAATCCTCCCAGTGCCC	615
lpg2444	ctgggatccATGTCTTCTGTTAAGCTT	ctggtcgacTCATAGACTATTGGTATG	615
lpg0287	ctgggatccATGCGAACTTTAGCGAAA	ctggtcgacTTACTCTTTAGCGCGAGA	618
lpg0556	ctgggatccATGGATATTAAAAAACTT	ctggtcgacTTAACGATCATCCAGGCT	621
lpg1754	ctgggatccATGGAGGAATATAAAATA	ctggtcgacTCATCGCCAAAAAGAAAT	621
lpg0210	ctgggatccATGAAAAATATATATCCA	ctggtcgacTTAGGGTTGAGGGCAGTT	624
lpg2904	ctgggatccATGATTATGTTAAAAGAA	ctggtcgacTTAATTGCCTTCATCATC	624
lpg2938	ctgggatccATGACTGCATTAATTTAT	ctggtcgacTTACTCAACCAAATGGGT	624
lpg1689	ctgggatccATGTATCACTATTTATTC	ctggtcgacTCATGTTTTGATTAATGA	627
lpg2344	ctgggatccATGACTCGATTCATAATG	ctggtcgacTTATGGTTTGTTGCCAAA	627
lpg2158	ctgggatccATGGTTATGTCGCTCTCT	ctggtcgacTCAATTTATTTTACAGTG	630
lpg2455	ctgggatccATGACGAAAATTGTTTAT	ctggtcgacTTAATGATGGGGCTGTAT	630
lpg0998	ctgggatccATGGCAGTAAAGCAATAT	ctggtcgacCTATAAGTATTTCTTAAA	633
lpg2199	ctgggatccATGTACCCAAATTTCTTG	ctggtcgacTTAAAAATCTAAAGTATT	633
lpg0732	ctgggatccATGAGAATTACATTACTT	ctggtcgacTTACTTATAATTTCCTTG	639
lpg1065	ctgggatccATGAAGAAAAGAGAAAAA	ctggtcgacTCAAGGAGTGTGTTCATG	639
lpg1111	ctgggatccATGCCAACTTATTTTGAT	ctggtcgacTTAATGTGAGTGTCCATG	639
lpg2205	ctgggatccATGCAAGATTCCTTTTTC	ctggtcgacTTAAGAGACTATAAGAGA	639
lpg2461	ctgggatccATGGATAATAGGAGAAAA	ctggtcgacTTAAGAAGGGCTATCAAA	639
lpg0880	ctgggatccATGAAAATGAAATTACAA	ctggtcgacTTATAAGTTGACAGTAAA	642
lpg2170	ctgggatccATGTATTTTTTAAAAAGG	ctggtcgacTTAACGAGGATGTTTCCA	642
lpg1267	ctgggatccATGTGGCTTCAAAGGAAG	ctggtcgacTTACGTCACTCCATCTTG	648
lpg1752	ctgggatccATGCGGTTCTTGCGGGTG	ctggtcgacCTAAAACACGCTATTAAG	648
lpg0796	ctgggatccATGTTTAAAAAATTGACT	ctggtcgacTTATTTTCCGAGTGTATT	651
lpg1975	ctgggatccATGGGTTATAATGAAACC	ctggtcgacTTATTTGATGCAATTCAA	651
lpg1991	ctgggatccATGACTTATTCTTTTTCC	ctggtcgacTCAACCCCCTTTTTCATA	651
lpg2257	ctgggatccATGAATTATTTCATTGGG	ctggtcgacTTACGGTGTGGATATTTT	651
lpg2271	ctgggatccATGCCTTCTTACAACAAT	ctggtcgacTTAGACGGTTTGTAAATT	651
lpg2497	ctgggatccATGATGCTCGATGTAATT	ctggtcgacTTATAAAGAGGAAACTCC	654
lpg0901	ctgggatccATGCCTCAAAGACAATCT	ctggtcgacTTAATAGTGCAAATGTAT	657
lpg1633	ctgggatccATGAAAGCAGTCGCAAAT	ctggtcgacTCAATTTCCAGTTGATGA	657
lpg1606	ctgggatccATGATTGATACAATACAG	ctggtcgacTCATTTCAGCTTTTCCAA	660
lpg2408	ctgggatccATGCTCACCAAAAATCTG	ctggtcgacTTAAGCAATAAGCATGGG	660
lpg2643	ctgggatccATGCCTTTTTGTTTTTCC	ctggtcgacTTAAATCATTAAAACAAT	660
lpg1851	ctgggatccATGTCATTTGAATTGGTC	ctggtcgacTTAAAGGCGATGATTTGC	663
lpg2128	ctgggatccATGCCCCAGACTTTGGAT	ctggtcgacTTATGTAGAATGCCCTGA	663
lpg2740	ctgggatccATGACAAATAGAGAACGT	ctggtcgacTCATAAGTCTCCTTCGTT	663
lpg2761	ctgggatccATGCAACATATGGAGAGT	ctggtcgacTTATTTAAGTTTGTTATT	663
lpg2162	ctgggatccATGACGGATGTTCGACAA	ctggtcgacTCAGAAGATCCTTGGTTT	666
lpg2543	ctgggatccATGACTTTGATATTGAAA	ctggtcgacCTAAGCACTTACTGCGGC	666
lpg1230	ctgggatccATGTGCGGTCGTTTTGCT	ctggtcgacTTATTCAGATAATGGCTC	669
lpg2373	ctgggatccATGCCTATGTCTGATTTT	ctggtcgacTTACGTTTCTCCTGCTTC	672
lpg0401	ctgggatccATGGAGTCCCTTATGCCT	ctggtcgacTTAATGGAACCCATGCCC	675
lpg0292	ctgggatccATGCCAAAACAAATCAAA	ctggtcgacTCATATTTTTAAAGTCTT	678
lpg1604	ctgggatccATGTATTCCTATATAGAT	ctggtcgacTTAAATATTGGTAATTTT	678
lpg1697	ctgggatccATGAATACATTATTTACT	ctggtcgacTTATGCTACAAGATAACC	678
lpg1083	ctgggatccATGGCGCTAATTGATCAA	ctggtcgacTTATATCCCTATGTGTGA	684
lpg2097	ctgggatccATGAATTCAATGGATATG	ctggtcgacTTAAGCCAGTATATCCTC	684
lpg1823	ctgggatccATGAGAAAACTGGTATTA	ctggtcgacTTAAACAACACATTGTTG	687
lpg2669	ctgggatccATGACGCAGCGCAATTTG	ctggtcgacTTAACACAGCCTTCCTCC	687
lpg0294	ctgggatccATGCCAAAATACACACTG	ctggtcgacCTATCTGATGGATTGAGT	693
lpg2494	ctgggatccATGACTATGAAATTTCCT	ctggtcgacTCATACCAGTCCAATCAA	693
lpg0252	ctgggatccATGGTGATAATAGTCAGC	ctggtcgacTTATACCATTAATTTATT	696
lpg0596	ctgggatccATGAGAGAAGGCTTGCGA	ctggtcgacCTATCTTTTTTTCATTAT	696
lpg1110	ctgggatccATGGTCAGATTTTTCAAA	ctggtcgacTTAATAAGATAGCTCGCA	696
lpg2507	ctgggatccATGCCTGAAGAGACGAGC	ctggtcgacTCAATTAAATAAGGCATT	696
lpg0815	ctgggatccATGAAATGGGTATTGGTT	ctggtcgacCTAGGCATGAAGCAACAT	699
lpg2030	ctgggatccATGATGGCAAAAGATTAT	ctggtcgacTTATCCGCCAACGCTGCG	699
lpg0042	ctgggatccATGAATAGATATTCCATA	ctggtcgacTTAAGTGTCTTTTGTGAT	702
lpg2275	ctgggatccATGGAGCATATTATGAGA	ctggtcgacTTAATCTCCCTGTTTGCG	708
lpg2682	ctgggatccATGGCAAAAAAAAGATTA	ctggtcgacTCAGTGGATTTCATGATT	708
lpg1243	ctgggatccATGGAAGATATTCAAAGA	ctggtcgacCTACATATAATAGTTTAC	714
lpg1679	ctgggatccATGAATAGTCAATCAGAT	ctggtcgacTTAACTTATTACCCACTC	714
lpg2762	ctgggatccATGAAGATTTTATATGTA	ctggtcgacTTAATTACCCTTTCTCAA	717
lpg2954	ctgggatccATGCTTGATTTCATATCG	ctggtcgacTTAGTTTTCTTTCTTATG	717
lpg0380	ctgggatccATGCCTATGATTGACCTA	ctggtcgacTCACTCTTTAGGTTCAAT	720
lpg0769	ctgggatccATGTCAACTGTCGCGCAA	ctggtcgacTTATATGTGAATTTCTAA	720
lpg1563	ctgggatccATGCTAGAAATGATTCAT	ctggtcgacTTAATTCAATCTTAAACG	720
lpg2221	ctgggatccATGACGGAGCGCAAGAAA	ctggtcgacCTATTCAGGAACAGGTCT	720
lpg0036	ctgggatccATGAATTATCAATACTCT	ctggtcgacTTATTCTGTTAATAATAG	723
lpg0168	ctgggatccATGAAAAACAATAGACAT	ctggtcgacTTACTTAGTCGTGTTTTT	726
lpg0246	ctgggatccATGTATAAAAATATACTG	ctggtcgacTTAAATGGACATACGAAT	726
lpg0830	ctgggatccATGAACTATTTTGGCAAA	ctggtcgacTTAAGCACCCTTTTTATT	726
lpg1332	ctgggatccATGAAAAATAGATTTGCC	ctggtcgacTTACTCATTAATCCAGAT	726
lpg0409	ctgggatccATGCCTAGTTTAACCTGT	ctggtcgacTTATATGGTTTTTTCATT	729
lpg2557	ctgggatccATGTGGTATTATTTTCAA	ctggtcgacTTAGGAACGCATCGCTAA	729
lpg0056	ctgggatccATGGATATTATAATGATT	ctggtcgacCTACGAGTTTTTCGGTTC	732
lpg0898	ctgggatccATGCACTTAACAAGAGAG	ctggtcgacTTAATGAATAGCCAATGA	732
lpg2585	ctgggatccATGAAAGAAATCAGCGCT	ctggtcgacTTATTCGACTGGAAAATT	732
lpg0054	ctgggatccATGGAATTGATTTTAATA	ctggtcgacTTAAGCATGAGCTTGTTC	735
lpg1595	ctgggatccATGGAGCAAAAATCAAAA	ctggtcgacTTATTGCTTAAAATCAGC	735
lpg1990	ctgggatccATGCTAAATAAAATAATT	ctggtcgacTTAGGGAATCGTATTATT	735
lpg2572	ctgggatccATGTTTATGAGCTATTAT	ctggtcgacTTACTGAGCAAATAAAAC	735
lpg2936	ctgggatccATGGCTGTGAGAACAATA	ctggtcgacTTATAGATCACCTCCGGC	735
lpg0731	ctgggatccATGAAGAAGTTAATTCAA	ctggtcgacTCAGGTTGACTTGTCAAA	738
lpg2884	ctgggatccATGACATTAAAACAATTT	ctggtcgacTTACTTTGAGCCAGTGAG	738
lpg0969	ctgggatccATGGTAAGTTTGGAGCAT	ctggtcgacTTATATATCAAGCTTTAT	741
lpg1113	ctgggatccATGGGTATCACTAATGAC	ctggtcgacTTATTTCAGGAAATCATG	741
lpg1709	ctgggatccATGAGTATCCGAGTCATG	ctggtcgacTTAATATTCAGCAACATA	741
lpg0058	ctgggatccATGAATCATACTTCAATT	ctggtcgacTTACATAAGCAACATGAA	744
lpg0377	ctgggatccATGAACAATTTACCCCCT	ctggtcgacTTACCTCTCTGATTTTTG	744
lpg1286	ctgggatccATGGCTGGTCATAGTAAA	ctggtcgacTTAATTCATTGATTCTAA	744
lpg1931	ctgggatccATGTCCAGGGCTAAATTT	ctggtcgacTTAGCATGATGCAATTAC	744
lpg1466	ctgggatccATGCATGACCATATGATA	ctggtcgacCTATATTTGGCAAAATGC	747
lpg1551	ctgggatccATGAGGAGTTACCCAATG	ctggtcgacTCAAGGTCTGCTTGGTCT	747
lpg1947	ctgggatccATGTTTTTTAAACGTGAA	ctggtcgacTTAAGAAAGTCTATGAGT	750
lpg2592	ctgggatccATGATAATTGATTGGCCT	ctggtcgacTTAAAATAATTTTTCATA	750
lpg2628	ctgggatccATGGCATTCATTAGACAT	ctggtcgacTTATCTGAATCCCAAAGC	753
lpg0973	ctgggatccATGAAATTAGTTTTTAAC	ctggtcgacTTAGATTGAATCTTCTTT	759
lpg2577	ctgggatccATGTTAGTAACTCCAAGG	ctggtcgacTTATATCCAATCAGGTAA	759
lpg0034	ctgggatccATGAAACTACACTCTATC	ctggtcgacTCAGTTCTCATGGATAAA	762
lpg1043	ctgggatccATGAATGCGCAAGGACGT	ctggtcgacTCATTGAAACCACCTTAA	762
lpg0893	ctgggatccATGGAGTCTGTTATGAAA	ctggtcgacTTATACTGCTTGATTTTC	765
lpg1644	ctgggatccATGTATTTAAGTTTGCCT	ctggtcgacTCATGAAAAACGCCAATT	765
lpg1968	ctgggatccATGGGGAAATTTTATATG	ctggtcgacTCATATGTTGGTTATCAC	765
lpg0080	ctgggatccATGAACAGATTAAAATTT	ctggtcgacTTAAACTCTAGGGGATAA	768
lpg1121	ctgggatccATGTTTAAAGAAATTATC	ctggtcgacTTAAATTATATTCACATT	771
lpg1158	ctgggatccATGATTATATATTTATCA	ctggtcgacTTAGCTGCCGGTTGACGA	771
lpg1343	ctgggatccATGAAACTGATAATGGAT	ctggtcgacCTAACTAACTCCAGTATT	771
lpg1409	ctgggatccATGACAATACTTGTTTTT	ctggtcgacTCAGAGCATTTTTTTGAG	771
lpg1366	ctgggatccATGTTAACTTTGTTATCG	ctggtcgacTTAATGGATTCGAATAAA	774
lpg1622	ctgggatccATGAAGGACACATTCATG	ctggtcgacTCATCTGGAATAGACTTT	774
lpg1960	ctgggatccATGTTTTTCTCTAAAGAT	ctggtcgacTTATTTGGGTTTTGGCAT	774
lpg2342	ctgggatccATGAATCAAATTAAATGG	ctggtcgacCTATGAATTGATCTGTGA	774
lpg0282	ctgggatccATGTCAAGACGTGAGTGG	ctggtcgacTTATTTTTCGCCGGTTAC	777
lpg1772	ctgggatccATGTCTTCGCAAACCAAT	ctggtcgacCTAAATTTTCTTAACTAT	777
lpg0666	ctgggatccATGCGTAATACTCTGCTT	ctggtcgacTCATATAGCCTCCAGTGA	780
lpg0101	ctgggatccATGCTGAAAAAAATATTG	ctggtcgacTTAAGAATATAAATAGCT	783
lpg1149	ctgggatccATGACTGTGCAAAAATAC	ctggtcgacTTATCCATGAGAAATATT	783
lpg2067	ctgggatccATGACAAAAATTACAACA	ctggtcgacTTATTCTTGTCTACCACG	783
lpg2301	ctgggatccATGAAAAAGATGGCGAAA	ctggtcgacTTAGGGCCCCCGGGGGGT	783
lpg0201	ctgggatccATGAATAAGATGATAATT	ctggtcgacTTATTTTCTGGGCGTCGA	786
lpg2969	ctgggatccATGACGGCAGGGGGTACA	ctggtcgacTCAAAACACAAAGCTTTG	786
lpg1209	ctgggatccATGAAAAGCTTACCAATC	ctggtcgacTCATGGCAAATATATTCT	789
lpg1741	ctgggatccATGAAAAAATTGATTTAT	ctggtcgacCTATATAACACTTATACA	789
lpg2253	ctgggatccATGAAATCGCTATTGACT	ctggtcgacCTAATTGCGACGAATACG	789
lpg0649	ctgggatccATGAATACAAGGGAGACT	ctggtcgacTTATAATTCTAACTCAAC	792
lpg1445	ctgggatccATGAATATCGATTTGCAG	ctggtcgacTCATGCAGCCTGCAAATG	792
lpg2678	ctgggatccATGCCCAGTACTTACATT	ctggtcgacTTAATTAAGTTTTGCTAT	798
lpg1233	ctgggatccATGAAAAAAATTATCACA	ctggtcgacTCACTTTAGCTCAGAATA	801
lpg2604	ctgggatccATGATCATGCTGAAACAA	ctggtcgacTTAGGAACACTGGTTTAA	804
lpg0107	ctgggatccATGGAATGCTTAAGTTTC	ctggtcgacCTAAAAATGGAAATTCAT	807
lpg1820	ctgggatccATGATCCTGGTGGTGAGG	ctggtcgacCTATTCCATAGTTAGTTT	807
lpg1996	ctgggatccATGTTACGTGGTTTAAAA	ctggtcgacTCATAAATTTCGTACCGA	807
lpg2425	ctgggatccATGGATATGAGAGAAAAA	ctggtcgacTCACATAGGCGCAACAAG	807
lpg2870	ctgggatccATGATATCCGGTGAGTTA	ctggtcgacTCACAAAAACATATGAAT	807
lpg0981	ctgggatccATGATGAGAAAATACAGC	ctggtcgacTTACTCATTGAGATACCT	810
lpg1460	ctgggatccATGAATGTCATTATAAAC	ctggtcgacTTAATCAGCATGCGTCAG	810
lpg1484	ctgggatccATGCCTTCAATGGAAATG	ctggtcgacTTAGATTCTTAACACTTG	810
lpg2845	ctgggatccATGACAATGAAAAATGAA	ctggtcgacTCATTTGCTTTTATTAAT	810
lpg1528	ctgggatccATGAAACGTTATGTTTTT	ctggtcgacTTATATTTTCCTTTGTAA	816
lpg1436	ctgggatccATGGAATGCCATTTTGTG	ctggtcgacTTAATACTGTGGTTTACA	819
lpg0065	ctgggatccATGATGTCTTACATGCTT	ctggtcgacCTATTTTTTACGTAATAC	822
lpg1000	ctgggatccATGAATAAATTGTCTACC	ctggtcgacTTAAAATCTCCCTAAATC	822
lpg1268	ctgggatccATGAATACGGAGAAACTA	ctggtcgacCTACTTCGCATTTAAGGT	825
lpg0676	ctgggatccATGCATAAAATCATAAAT	ctggtcgacCTAGGCATAACAGGCAGA	828
lpg2411	ctgggatccATGTGGATTTTTAAAGAT	ctggtcgacTTAAGTATACGATGGTCC	828
lpg1465	ctgggatccATGGACAGAAAAATGATT	ctggtcgacTTAATTAAATTGTATAGT	831
lpg2339	ctgggatccATGTTTTTTATGTATTTT	ctggtcgacTTATAAAATTCTCTCAAT	834
lpg2356	ctgggatccATGGCGCTTTTTATATTT	ctggtcgacTTATTCCTTTTCTTTGAC	834
lpg2541	ctgggatccATGCTAATGGAATTCGAA	ctggtcgacTTACATTATTGTACAACG	834
lpg1482	ctgggatccATGGGTAAGGTAAACGCA	ctggtcgacTTATTTTGAATTAGATCC	837
lpg2325	ctgggatccATGAGTTATCAAAAACCA	ctggtcgacCTATATTTTGAGTGGCAA	837
lpg0675	ctgggatccATGAAGCCAGGAAGTCTG	ctggtcgacTCATTCAGGACAGTTGTT	840
lpg2417	ctgggatccATGATAAAAGATGTCTTT	ctggtcgacTTATATCGAGTAATTAAT	846
lpg2551	ctgggatccATGACAATAACTACTATA	ctggtcgacCTATCTAATGCTATGTCC	846
lpg0518	ctgggatccATGACAGACCTTAGAACA	ctggtcgacTTAGTTGAATTGATAAGC	849
lpg0698	ctgggatccATGTCTTCCAATCCTTCT	ctggtcgacTCAAATTTTTTCATCCTC	852
lpg2048	ctgggatccATGCTCTTTTATATCCAG	ctggtcgacTTAATGATTAAAAAAATG	852
lpg0219	ctgggatccATGGAGGTGACCCCTATG	ctggtcgacTTAAGGATTACAATAAGG	855
lpg2107	ctgggatccATGACTTTGAACCCGCTA	ctggtcgacTCATGCATTTGCTACCCC	855
lpg2555	ctgggatccATGGAGTTAACCATGGCC	ctggtcgacTTAAATCATTCTATTGAG	855
lpg2979	ctgggatccATGAATTTCAATATTATT	ctggtcgacTTATTCTTTTTCAAGAGT	855
lpg2946	ctgggatccATGTTTTACTATCGCGCA	ctggtcgacCTAGATCTCATTGTAAAA	858
lpg0043	ctgggatccATGGTTAGCTATTTATTT	ctggtcgacCTAAATTGAATTGGATTC	861
lpg2684	ctgggatccGTGTTTTCGCCTGAAAAA	ctggtcgacTTATAAGTTGAGTAATTT	861
lpg2757	ctgggatccATGTCTAAATCCATATTT	ctggtcgacTCATGATTGATTATCTGC	861
lpg0393	ctgggatccATGCTTTCATCAACAAAG	ctggtcgacTTAAACTTTGGGATTCTT	864
lpg0189	ctgggatccATGAAACCAGGTTATTTA	ctggtcgacTTACAAACAATGTTTATT	867
lpg0982	ctgggatccATGCAGGAAAAATGCAGA	ctggtcgacTTAACTCGAAAGATCTAT	867
lpg2011	ctgggatccATGATTCATAGTATGACG	ctggtcgacTTACTCAAAATTCTGAAT	867
lpg0667	ctgggatccATGTATTCAAATCATTCT	ctggtcgacTTACGCATAATGATTCAT	870
lpg1685	ctgggatccATGCAATGTGCTATCGAG	ctggtcgacTTAGTAAAAACCTGGGCG	870
lpg1617	ctgggatccATGGATAAGAACCTAAAA	ctggtcgacTTAGTCATTAATTTCGCA	873
lpg0044	ctgggatccATGGATTCTCTAGATTTA	ctggtcgacTTAATAAAATTCAACTAT	876
lpg1951	ctgggatccATGGGGAGCTTCATGACA	ctggtcgacTCATATTTTTTTAGTCAG	876
lpg2053	ctgggatccATGAAATGGCAAATTCCC	ctggtcgacTTATATGCTTTTTTCAAA	879
lpg0166	ctgggatccATGGCAGGAACAAGTTTA	ctggtcgacTTACTTCGTATTCATTAG	885
lpg1016	ctgggatccATGGATTGTCTTGGAGAC	ctggtcgacCTATCTGTTTACTGTGAC	885
lpg1549	ctgggatccATGGACGAGATCAAAAAA	ctggtcgacTTAGCGCTCTCCAATCGT	885
lpg1668	ctgggatccATGTCAAGGACGACAAAA	ctggtcgacTCATGATTTATAAGACAA	885
lpg2874	ctgggatccATGAATATATTTCTAAAG	ctggtcgacTTACAATGTATGAGTATT	885
lpg1317	ctgggatccATGAAACAAAAAATTGAT	ctggtcgacTTATTTTTTCAAATCAAA	888
lpg1594	ctgggatccATGCAAGTTATACCTTTC	ctggtcgacCTATAAATCCAAATAACG	891
lpg1670	ctgggatccATGGGTAGCTCCTATAAT	ctggtcgacTTAAATAGACAAAGTAGG	891
lpg0889	ctgggatccATGCAAAAAAATAAACAA	ctggtcgacTTATTCCTGTAAAGAGGC	894
lpg2254	ctgggatccATGCCTGGTCCCCATTCT	ctggtcgacTCATACGGCTACCTTTTC	897
lpg0432	ctgggatccATGGAATCAATTATGCAT	ctggtcgacTTAATAACGACCTTCAAA	900
lpg2962	ctgggatccATGGATGAGCAAAAAATG	ctggtcgacTTATTTTTTTATCAATGT	900
lpg0902	ctgggatccATGACTATGGAACCAGTG	ctggtcgacTTATGCAAAAATTAGTCT	903
lpg1136	ctgggatccATGAAGAAAATCATTTTA	ctggtcgacTTATTTAAAACGAGAATA	903
lpg2481	ctgggatccATGACTTCAGTCATGCCT	ctggtcgacCTAGGCTGTCTCAGGTTG	903
lpg2858	ctgggatccATGACTGACGGAGTTGTA	ctggtcgacTTAGCCACGAGACCTCCG	912
lpg0030	ctgggatccATGCTCTGTAATGGGAGT	ctggtcgacTCATTTTAAAAAATTAAC	915
lpg2404	ctgggatccATGGCAACGACATTAATT	ctggtcgacTCATTGAGAGATCACTCC	915
lpg0017	ctgggatccATGGAATTACTTATGCGC	ctggtcgacTTAACCGGACGTAGCATG	918
lpg1042	ctgggatccATGGTTAACCTGTCACAT	ctggtcgacTCAATGATGCTTATAAAA	918
lpg1728	ctgggatccATGTATTTGATGAGAGAA	ctggtcgacTCATTTGAGCACCATTTT	918
lpg2351	ctgggatccATGCAAAATATTTGGCTT	ctggtcgacTTATAAACCAGGTTTCAA	921
lpg0064	ctgggatccATGAGCAGTTTGAAAAAT	ctggtcgacTCACGCAGCTTTTTTCAT	927
lpg2854	ctgggatccATGATGTGGCGGGTTTTA	ctggtcgacTCATTGATACCACCCACG	927
lpg2462	ctgggatccATGTCAAAACAAGAAAAT	ctggtcgacCTATTTTTCAGCTATTAC	933
lpg2498	ctgggatccATGACAATAACTCATACA	ctggtcgacTTAATTTAAAAAGCTTAA	933
lpg1803	ctgggatccATGAGTCAATATACAAGG	ctggtcgacTCATAATTTATTGACCTT	936
lpg0431	ctgggatccATGCTTATGTCTATGTCG	ctggtcgacTCAATGCTGAAGTATCAT	939
lpg1498	ctgggatccATGAAAGGCCTATTCATG	ctggtcgacTCACAAACGCTTCTCTGC	939
lpg2370	ctgggatccATGAAACACTGCCCTATT	ctggtcgacTTAATCAAAAAAATTTAA	939
lpg0016	ctgggatccATGGCGCCAGTGCTTATG	ctggtcgacCTAACCATCGGCGCATAA	948
lpg0191	ctgggatccATGATATCCCAAAAAGAA	ctggtcgacTTATTTTAACTGAGGCTT	954
lpg1656	ctgggatccATGTATCATTTGATACGG	ctggtcgacTTATTTATATTCACTGAC	954
lpg1152	ctgggatccATGGCGCTTATCTATCAG	ctggtcgacTTATTGCTGGATTGTTTT	957
lpg2847	ctgggatccATGCTAAAGCGGTGCTAC	ctggtcgacCTAGGGAAACTGCTTATT	963
lpg2950	ctgggatccATGGAATATGGCAACCTT	ctggtcgacTTAAATGTAATAAAATTT	966
lpg1101	ctgggatccATGACTACGTCGGTGTCT	ctggtcgacCTACCTCATTGCAAGCTT	969
lpg1137	ctgggatccATGATTCAAAGAGGATTT	ctggtcgacTTATTTCTTGGTAGGGGA	969
lpg0620	ctgggatccATGAAATCAAGAGAAAAA	ctggtcgacTTATAAAAAGGGATTACT	975
lpg0988	ctgggatccATGACTAATACTGTCTTT	ctggtcgacCTATCGTTTTTGAGGTTG	975
lpg1238	ctgggatccATGTCCTCACCACCTGAT	ctggtcgacTTATCGGTAAAAATTTAT	975
lpg0160	ctgggatccATGAACTTAAAAAAAGAA	ctggtcgacTTATAAATTATTTAGCCT	978
lpg2827	ctgggatccATGGATATGGATTTTTGC	ctggtcgacTTAATAAAAAATCTCAGC	978
lpg0200	ctgggatccATGTTACCGTTTATTTTC	ctggtcgacCTAGTGATAATTTTCTGA	990
lpg1738	ctgggatccATGAAAATAAAGTTTTTG	ctggtcgacCTAATTAAATCGGTACTC	990
lpg1104	ctgggatccATGAATCAAAAGCAAATA	ctggtcgacTCAAGCTAAATGAAAATG	993
lpg2085	ctgggatccATGAAAGCCTTTTTTATT	ctggtcgacTTAAAAGGCGCAACAATT	996
lpg0804	ctgggatccATGTTTAAACGCATAGGA	ctggtcgacTTATCCTATCATGGGTTG	999
lpg1189	ctgggatccATGGAAAGAAGGACAAAT	ctggtcgacTCACCAAAAGGCATTAAT	1002
lpg0195	ctgggatccATGGAGAATGATATGCCT	ctggtcgacTTACATTTTTTTTGATAG	1005
lpg1817	ctgggatccATGATTCCTTTTGGGAAG	ctggtcgacCTATCCCAAATTAGTAAC	1008
lpg0926	ctgggatccATGACTAGATTAGAAGAG	ctggtcgacTTAATCCCCATGGCCATT	1011
lpg2171	ctgggatccATGAGCACTGATAATTTA	ctggtcgacTCAAAATAGTCCTTGTGT	1011
lpg0716	ctgggatccATGTTTGATGATACTAAT	ctggtcgacTCAGCAGAGAGATAATTC	1014
lpg1822	ctgggatccATGGTATGCAGGGAGGAA	ctggtcgacCTAGAATCTTAAACCACA	1020
lpg1316	ctgggatccATGCACGAATGCGTGATA	ctggtcgacCTAATAACTTTTTCGCAG	1023
lpg0033	ctgggatccATGGGATGGACTGATCGA	ctggtcgacTTACTGTAATGAATGGCT	1026
lpg1084	ctgggatccATGAATATGCCTGAACTA	ctggtcgacCTAATTTTTCTGTTTGAT	1032
lpg1489	ctgggatccATGCGTAGAAGTAAAGCA	ctggtcgacTTAATGATGCAAGGAGGT	1032
lpg0767	ctgggatccATGAACCCATTAAATGGT	ctggtcgacTTATCCTTGTAAAATTGT	1038
lpg1481	ctgggatccATGAAAACTATTTTTGCA	ctggtcgacTTATAGCTTTTGTCTATT	1041
lpg2435	ctgggatccATGATAACTAACAACATA	ctggtcgacTTATTCAGCTAACTCAAG	1044
lpg2952	ctgggatccATGCCAAGAGCTAGGTTC	ctggtcgacTTAACCAACAGACATGGA	1044
lpg1944	ctgggatccATGCTATACTTGCTGATA	ctggtcgacTTAAATTAACTGATTCAA	1047
lpg0439	ctgggatccATGGCCGATCATTCCCCC	ctggtcgacTTATGCGAAGGGATTTAT	1050
lpg2210	ctgggatccATGACGAATGATCATTAC	ctggtcgacTTATTTTGCCTGATTAAT	1050
lpg0267	ctgggatccATGTCAATATCATTTAAG	ctggtcgacCTAAAACCACTTCTTTTT	1053
lpg0134	ctgggatccATGCGAATAGCGACATTA	ctggtcgacCTAAGGTTGTTTTAAAAT	1071
lpg0564	ctgggatccATGAAACATACTTACAAT	ctggtcgacCTATCGAATATCAAAAAG	1071
lpg2942	ctgggatccATGAATAAAAAAAGCATT	ctggtcgacCTAAACAATATAACTTGC	1071
lpg0739	ctgggatccATGTCAAGACCTACACGT	ctggtcgacTTATTTGTAACGTACTCT	1074
lpg0670	ctgggatccATGCATCTTTGCCTTATA	ctggtcgacTTATAAATATTCATCCAG	1083
lpg0059	ctgggatccATGCAGTTCTGCCAGATG	ctggtcgacCTACCTTTGGAGTAGAAC	1107
lpg0227	ctgggatccATGTCATATTCAATAGAT	ctggtcgacTCAGTATAAGATTCGTCT	1107
lpg1661	ctgggatccATGAATACTGTTCCTTTA	ctggtcgacTTATATTCGAATAAATAC	1119
lpg0514	ctgggatccATGAAACATTTTGATTTT	ctggtcgacTTAATTTTGAGCTAACTT	1122
lpg2219	ctgggatccATGGAGAAAGACAGGATG	ctggtcgacCTACGAAAGAGTTGAGGT	1137
lpg0527	ctgggatccATGGAAGTCTTTATGATC	ctggtcgacTCAGTTACTCATGATTTT	1152
lpg0279	ctgggatccATGATGAAAATTGAATCA	ctggtcgacTTATGGACTCTCTAACAG	1167
lpg1423	ctgggatccATGATTAATTTATGGCCA	ctggtcgacTTAATCCCCTTCCAAACC	1170
lpg1190	ctgggatccATGAAAGCGAAAGTTATT	ctggtcgacTTATACCAATGCCAATAA	1173
lpg0096	ctgggatccATGCCTAAAGTTATTATT	ctggtcgacCTATGAATTATGGAGTGG	1194
lpg1994	ctgggatccATGAAATCGAAATTAATT	ctggtcgacCTACTTCAACTGTGCCAA	1194
lpg0178	ctgggatccATGAACAGGCCCGTTGTC	ctggtcgacCTAAAATGTTTGGATAAC	1233
lpg0113	ctgggatccATGGTTGTAGAATTGGAT	ctggtcgacTTATTTATTAATAATGTC	1245
lpg2731	ctgggatccATGAGCAATACAGAATAC	ctggtcgacTTAATTACCCTTAAACAA	1251
lpg0742	ctgggatccATGAGTGTCTGGCTATTT	ctggtcgacTCATGTCATTTTAGAAGC	1254
lpg0378	ctgggatccATGTCTTCTTACAACGAA	ctggtcgacTCAGGGGGTAAATTGTTC	1257
lpg0955	ctgggatccATGGCATTATTTTCTTCT	ctggtcgacTTAGATGGATTCAGACTC	1263
lpg1263	ctgggatccATGAAAAAAAGTATAAAA	ctggtcgacCTAATCAGAATTAATTTT	1269
lpg0886	ctgggatccATGTGTGCAGCACACCAC	ctggtcgacTTAACCTAACTCGGCATT	1281
lpg2811	ctgggatccATGGAGCTAACAATTATG	ctggtcgacTCATACCGTTTTCCTTTT	1281
lpg1621	ctgggatccATGCACACAAAAAAGGAT	ctggtcgacTTAGTTTATTTTAAGTTT	1320
lpg0081	ctgggatccATGCGGTCTAAATTTTTT	ctggtcgacCTAGAGTTTAATGCTCGA	1326
lpg0077	ctgggatccATGAAAAGGGAAATTGAT	ctggtcgacTTATTCGCCACGCATCAA	1329
lpg2525	ctgggatccATGAAAGAAAAATACAAA	ctggtcgacTTATAAAATAGAACAAAA	1335
lpg2927	ctgggatccATGGAGGTTGTCTTGTTT	ctggtcgacTCAGGCACCGCGTTTTGC	1350
lpg0625	ctgggatccATGTGCTATCATTTAATC	ctggtcgacCTAAGCCTTATTAGCCGA	1356
lpg2080	ctgggatccATGAAAAAAATTCTTCTG	ctggtcgacTCACCTCATTTGATTAGC	1386
lpg0809	ctgggatccATGTTCAAACCCCAAGGA	ctggtcgacTTATTTTTTCTGTGAAAA	1416
lpg0176	ctgggatccATGAGCGCACAAGTTGCA	ctggtcgacTCATAACTGCGCCAACTC	1443
lpg1810	ctgggatccATGAATTGGGATGTTATT	ctggtcgacTTATTTAGTCGGTGCTGG	1479
lpg2644	ctgggatccATGATACATCGAAATAAA	ctggtcgacTTAAAAGGCTCTTACAGC	1482
lpg0276	ctgggatccATGATAAATAAAAGTCGT	ctggtcgacTTACACGGTAATCATAAC	1500
lpg2958	ctgggatccATGCATCGGGATTGCGTC	ctggtcgacCTAATAAACCGACTGATC	1506
lpg2812	ctgggatccATGAGAAAAAAGCCTCTA	ctggtcgacTCAATTAGTTTCCGCTGT	1524
lpg2225	ctgggatccATGAATTGGAAAAGGTTT	ctggtcgacTTATCTCTCAGCAATAAC	1530
lpg0900	ctgggatccATGGCTTTTAAACTCTGG	ctggtcgacTCAATGGATTAGCTCTTT	1569
lpg1469	ctgggatccATGAGTAAGGTTATTCAC	ctggtcgacTCATATTTTTTCTCCTTT	1599
lpg1718	ctgggatccATGATTATTTTATATGAT	ctggtcgacTCAAAAAAACTTGCTTTC	1638
lpg1702	ctgggatccATGTCACTTGCTACTTAT	ctggtcgacTTAATGCCGGACGGCTGG	1641
lpg1615	ctgggatccATGACTAATCGTTTGCCC	ctggtcgacTTATTCTCCTTTTTCATT	1782
lpg0686	ctgggatccATGTTTATTAGTAACAGT	ctggtcgacTTAGTTCTCATCAATGCT	1791
lpg1855	ctgggatccATGTTGCAGAAGTTAAAT	ctggtcgacCTATTTCCTTTCTATTTT	1875
lpg1183	ctgggatccATGTGCATTGAGAAAATA	ctggtcgacTTATGATTTCATGACATA	1893
lpg2815	ctgggatccATGCTATTGATAATCATT	ctggtcgacTCATTTGCCAGAAGAGAG	2052
lpg0690	ctgggatccATGGCAGCACCATTGGCT	ctggtcgacCTACCATTTCAGCAAGGG	2148
lpg0221	ctgggatccATGAGTAGCCACATCACA	ctggtcgacTCACTTAATTACAGACCA	2289
lpg1739	ctgggatccATGATTAATAAAGAGGAC	ctggtcgacTTACTTGCTTCTATGAAC	2307
lpg1116	ctgggatccATGATGCGATATTTATTA	ctggtcgacTTACTCACAAACACCATT	2352
lpg0724	ctgagatctATGCGCGACTCACTTAAG	ctggtcgacTTACCTTGTTTTTATAAT	312
lpg0984	ctgggatccATGATTAAACATTATATC	ctgctcgagTCATAGTCGACTTCCAAT	330
lpg2149	ctgagatctATGATGAGTCGCGAAAAA	ctggtcgacTTAAGAGTAGTCGGGTGC	360
lpg2436	ctgagatctATGACTCGAAATTCAGTG	ctggtcgacCTACTCTATAGTCATTTC	381
lpg1011	ctgagatctATGAATAATATTAAATAT	ctggtcgacTTATAATGCGTTTAATAC	396
lpg2569	ctgagatctATGTCCAAATCTAACAAT	ctggtcgacTTAATCCATCAAGTTCTT	408
lpg2902	ctgagatctATGTTTTACGGCGATACA	ctggtcgacCTACAAATTTTGCAAGGT	426
lpg0882	ctgagatctATGACACTGCAACGTTCC	ctggtcgacTTAGTTAAAGCACAAACA	435
lpg1207	ctgggatccATGCCAGTTAAAAAGCTT	ctgctcgagCTATAGCGTCACCAATGT	456
lpg0119	ctgagatctATGGGAAAGAATATGGTG	ctggtcgacCTAAACAAGGAGACGCCA	480
lpg0582	ctgagatctATGACAGGTCTTTATTGT	ctggtcgacCTAAATTTCAACGCCTAC	480
lpg2017	ctgggatccATGGAAAAAGCTATGAAA	ctgctcgagTCAATTATTTCCGATGGA	489
lpg1663	ctgagatctATGATTATGTTTGAGTCT	ctggtcgacTTAAACTGAGGCCGAGTT	507
lpg1499	ctgagatctATGACAAACGTGAGTTTC	ctggtcgacTTATTGATTTAAATTTTC	543
lpg0410	ctgggatccATGAAAAAACCATATAAA	ctgctcgagTTATCCGCTCTTAATTTC	546
lpg2150	ctgggatccATGTCATGCTATATTTTG	ctgctcgagTTAAAGTCTCTGGTTCAT	582
lpg0993	ctgggatccATGTTTGAATATTGGAAA	ctgctcgagTTAATGAGTTTCATGGGA	657
lpg0285	ctgagatctATGGTTATCATTGGAATA	ctggtcgacTCAAATTCGATGAAACTC	684
lpg0264	ctgagatctATGTTTTTACAAGTTATT	ctggtcgacTTATGACGCAAGGACTAA	699
lpg0172	ctgggatccATGCTTTACAATAAATGG	ctgctcgagTTAGGATAGTGTTGGAAT	726
lpg2953	ctgggatccATGGAGCATTATCAGGAA	ctgctcgagTTATCCTGGTTTCAGACC	726
lpg0585	ctgagatctATGATTAAGCGATGGCTA	ctggtcgacTTATTTGGTGGTCCCAGA	765
lpg2106	ctgggatccATGCATGAATTACTTAAA	ctgctcgagTTATTGAGCATTATTGCC	780
lpg2182	ctgagatctATGATACTGGAGAATGAA	ctggtcgacTTATTTGATAGCCTCTAA	780
lpg0516	ctgagatctATGAGGAATCACTACATG	ctggtcgacTCATATTGTAATCCCCTG	789
lpg2419	ctgggatccATGAATAAAAAGTTGAGT	ctgctcgagTTACACTGTATACTTAAA	795
lpg2999	ctgagatctATGAAAACTAAATCATGG	ctggtcgacTTAGGTTTCAGGGTACAT	801
lpg2409	ctgagatctATGACAAACAGTAACCAT	ctggtcgacTCATTTTCGATATTTGTT	819
lpg0992	ctgggatccATGGCTACACCCGTCCTG	ctgctcgagTCATCGGCTGTACCTCGC	837
lpg2803	ctgagatctATGGATAAATTATACAGC	ctggtcgacTTAATTCCTCAAATCGGG	858
lpg1102	ctgagatctATGGTAATCACAATGTCC	ctggtcgacTTATATAGGTTCTTTTTT	864
lpg0871	ctgagatctATGAGATTCAATCATTTT	ctggtcgacTCAAGCTTGCGGTTGTAA	867
lpg2505	ctgagatctATGATAAAAGGAAAACTT	ctggtcgacTTATAAAATAATTGGTCG	888
lpg2327	ctgagatctATGGCAAAATTCACCGTA	ctggtcgacTTATTTGGGTGATGAAGC	894
lpg0181	ctgagatctATGTATAGTAAATATCCA	ctggtcgacCTAATCATAAACTGGCTT	912
lpg1928	ctgggatccATGTTTCATGACTTGTTG	ctgctcgagTTAAGTTTTTTTTGAAAA	927
lpg2143	ctgagatctATGATTTTGAATATTACG	ctggtcgacTTACGGTCTAAAAATCTC	942
lpg0247	ctgagatctATGCGTGTATTTTATGGC	ctggtcgacTTACCGTTGATGACAAAC	954
lpg1982	ctgggatccATGGTCGACATACGCTCT	ctgctcgagCTAAATAAATTCGATTTT	1044
lpg0256	ctgagatctATGGTTCCCGTGGGCATT	ctggtcgacTTACATCTCATTCAACCT	1047
lpg2917	ctgagatctATGAATCAGAAATCCTTT	ctggtcgacCTAGGCAGGATATTTAAA	1047
lpg0151	ctgagatctATGAAAAAGATAATCCTA	ctggtcgacTTAGCCTGAAAAACTAAT	1065
lpg2241	ctgagatctATGAAACAAAAGGAATTA	ctggtcgacTTATTCATGAAGGGCACG	1293
lpg0187	ctgagatctATGAATGGATTTCATTTT	ctggtcgacTTAAGTTACATTGCTTGA	1428
lpg0770	ctgagatctATGTCAAATACTGTTTTA	ctggtcgacTTATTTAATCAGGCAATC	1518
lpg0205	ctgagatctATGACGACACTGTGTTTT	ctggtcgacTCAGAGATTGGCAGAATC	1539
lpg0265	ctgagatctATGACCAATACAACAGAT	ctggtcgacTTAATTGTTATTTTTGGA	1542
lpg0968	ctgggatccATGTCTTTTATCAAGGTA	ctgctcgagTTAAAGGCTTAGGCTTTC	1722
lpg0597	ctgggatccATGATGACAAAAACAAAT	ctgctcgagTTATACTGTTTCCATGGT	2202
lpg1859	ctgagatctATGTCTAATGAAAATGAA	ctggtcgacTTAATGTGCGTGTAAATC	2451
lpg2079	ctgggatccATGAGTGAAATGGCTGTT	ctgctcgagTCATTTTACGTCCTTGTT	2730
lpg2244	ctgagatctATGCATAAAGTCATATCT	ctggtcgacTTAGGTTGGTTTCACTAT	2943
lpg0644	ctgagatctAGCACGACGGTGACCACC	ctggtcgacTCAAGGCCGGAATCCACC	4464
lpg2077	ctgagatctATCGCCGAAGGTTTTGAA	ctggtcgacCTAACGATCCATTTCTAT	5946
lpg2087	ctgggatccATGGATGCAGCAGTCACA	ctggtcgacTTAAACATAGCCATACAC	2598
lpg2504	ctgggatccATGACTAAAATATACTTA	ctggtcgacTCAAAATACCAGTATCGA	2829
lpg1479	ctgggatccATGCGCCAACTATTACGA	ctggtcgacTCATTCTTCGGTGGTTTG	2949
lpg0519	ctgaagcttATGATAATATACTCTTCG	ctggcatgcTTAGCCTAAAAGGGAACT	2214
lpg0957	ctgtctagaATGAAAATGGAACTTCTG	ctgctgcagTCATTTTACAACTCCTTC	906
lpg1909	ctgtctagaATGAATCACATGGCAATC	ctgctgcagTTAATATGGGCACTTGGC	1005
lpg2767	ctgtctagaATGAAGCTATTCTCTTTT	ctgctgcagTTACTGCTGATAGCTAAC	1092
lpg2806	ctgtctagaATGGGAATTACAAAAGAC	ctgctgcagTTAAATTTTAGGGACATC	1383
lpg2078	ctgtctagaATGATGGCGGTAAATCCT	ctgctgcagTTATAAAAACTCAACAAG	1893
lpg0198	ctgtctagaATGAACATTGTAAGAATA	ctggtcgacTTAAGCCGTGGCAGCCTG	1032
lpg0135	ctgtctagaACAACGCTTAAAGCACCC	ctggtcgacTTACAATTTGGTAAATTC	5628
lpg3000	ctgggatccATGGTCTACTCAAAACAAAG	cgtgtcgacCTAATTGGGAGTGGCTAAGG	1839
lpg2976	ctgagatctATGAGTATTACAGCCCAGGA	cgtgtcgacTTAGGGCAAAATTGTAATTA	1527
lpg2975	ctgcccggggATGGGTTTGCCCAAAAAAGC	cgtgtcgacTTAGACCACCAAGCTCGTAA	2616
lpg2959	ctgggatccATGAAGTTTAAAAAAATTAT	cgtgtcgacTTAGAAATAAACACCAATTT	1593
lpg2939	ctgagatctATGAAAATGAATATTTTTCA	cgtgtcgacTCATTTTTTCAAACTATCCA	1173
lpg2913	ctgggatccATGAAAATTTCTACTCATGA	cgtgtcgacTTAAACCCCAAATGTCTGCC	1443
lpg2912	ctgggatccATGTCGTATTCAAAAATCGA	cgtgtcgacTTAGATGGAAGCTCTTTCAC	1448
lpg2907	ctgggatccATGAAAAAAAGTATAAAAAA	cgtgtcgacCTAATCAGAATTAATTTTAT	1263
lpg2888	ctgggatccATGGCAACCAGTAGTTTAAT	cgtgtcgacTTATATGCTGGGATTGTTTT	2888
lpg2879	ctgggatccCTGTTGCAGGAGAGCATTAT	cgtgtcgacTTATTTAGTCATGCTCAGTT	1752
lpg2877	ctgggatccATGAATCAATCGTTATCACC	cgtgtcgacTTAATTCCTCTCTGTTTGCA	1290
lpg2864	ctgggatccGTGATTATGAATTTAAAACA	cgtgtcgacTTATAAATTCACTCTCTTAT	1119
lpg2862	ctgggatccATGAGCGAACAATATTGGCG	cgtgtcgacTTATTTTGATAATCGTGCTT	1911
lpg2856	ctgggatccATGGATCAAGCAAAGGGGGA	cgtgtcgacTCAGCTATCATGACTTAAGC	1059
lpg2853	ctgggatccGTGGTATCAATGAAGAAATT	cgtgtcgacCTAAAATGGATTAATAGGAG	1659
lpg2844	ctgggatccATGGCAGAAACTCCAAAACC	cgtgtcgacCTATCCAGGCATAGACTGAC	1086
lpg2832	ctgggatccATGACTAATAAAACTCAAGA	cgtgtcgacTCATTCCTGGCTCAAGTGTG	1641
lpg2828	ctgggatccATGAAAATTAGTGAATTAAA	cgtgtcgacCTAATTTCTTAGTAAAGGAT	1257
lpg2826	ctgggatccATGCTTATGATCATGGCAAG	cgtgtcgacTTATAAATTGTTTCTGTACA	1734
lpg2804	ctgagatctATGTATAAAATATGTACTTA	cgtgtcgacCTAACATAAGCTATGGATTG	1407
lpg2759	ctgggatccATGCTTGAGGAGAAAGGGAT	cgtgtcgacCTAATTTGGTTCTTCAATGA	1485
lpg2758	ctgggatccATGAAAAAAAAGCATTTGAT	cgtgtcgacTTATTGAATAGGATAAGCCA	1998
lpg2745	ctgggatccATGCTTGTTGGTTCAATTTG	cgtgtcgacTCAGGTCGGAGCGCCTATAT	1968
lpg2744	ctgggatccATGTCAAATCTAATAGAACT	cgtgtcgacTCAACGTAACGCAGCACTTG	1170
lpg2719	ctgggatccATGAGATTATTATCTTTTAA	cgtgtcgacTTAAGAAGGTTGTGTCATCC	1152
lpg2718	ctgggatccATGCCAAAACGTCTCATTAA	cgtgtcgacTCATTTGCCCAGAGACGCCT	1563
lpg2638	ctgagatctATGAAATATGCTGTTACATT	cgtgtcgacCTACGTTGCCAAAGGTTGTG	1383
lpg2637	ctgggatccATGTTTTTAACCATAAATGA	cgtgtcgacCTAGTGTAGCCCGTTGGAAT	1212
lpg2627	ctgggatccATGCAAGAAATTGATGTCCT	cgtgtcgacCTACACTACTTGTCCGGCAG	1182
lpg2622	ctgggatccATGAGTAAGTTAATTAATTT	cgtgtcgacTTAAGCTGCTTTTTCTTTCA	1062
lpg2603	ctgggatccTTGTATTCTGATTTTTTTTT	cgtgtcgacCTAAATGCTTACATTAGGGC	1305
lpg2582	ctgggatccATGTCGGTCGAGATGAGCAA	cgtgtcgacTCATATTTTTATATCCAATA	1167
lpg2568	ctgggatccATGAATATCACGCATATTAT	cgtgtcgacTCAAGAATGTTTATCCCAAA	1083
lpg2552	ctgggatccATGAAAGAAATAGTTAGTTT	cgtgtcgacTTATGGCGAGGGGGATGTCA	1668
lpg2546	ctgggatccTTGGAGACGAAAATGAGCAT	cgtgtcgacTTATAAGTTTAGAGTTCTTG	1410
lpg2538	ctgggatccTTGATTCCAGTTCCGGTGAT	cgtgtcgacTTAACGAAGAATTAATCTAT	1416
lpg2529	ctgggatccGTGGTGAGGGTTTTGAATTT	cgtgtcgacTTACATTGCAGCACGCTTAG	1719
lpg2527	ctgggatccTTGTTATATTTTGTACTATG	cgtgtcgacCTATTGTAAACGAGCGCTTT	1677
lpg2526	ctgggatccTTGAGATTGTTTCAGTACAA	cgtgtcgacTTACTGAGGACCCGATTTTT	1368
lpg2523	ctgggatccATGAAAACCAAACTAAACAA	cgtgtcgacTTATAGTTTAACCCACATAT	2340
lpg2508	ctgggatccATGTTTAGTTATCTGGATAA	cgtgtcgacTCATAAAGGCGACTGCGATG	2424
lpg2464	ctgggatccATGAGCATAATGGGGAGAAT	cgtgtcgacTTATTTTATCTTAATGGTTT	1944
lpg2456	ctgagatctATGTTGACTCCTCCGCCTGA	cgtgtcgacTTAAATGGTTTTCCCTGGTT	1416
lpg2433	ctgggatccTTGGACATCCATATGACGCC	cgtgtcgacCTAGGGGAGTGATGTAAGGC	1761
lpg2424	ctgggatccATGAAAGAAATTATCGAGTT	cgtctcgagTTAACCTAAAAATAAAGATT	1347
lpg2423	ctgggatccATGAATAGAATTAAAACAAC	cgtgtcgacTCAACTAGCATTTTGGCATT	1731
lpg2422	ctgagatctATGAGCACATCAGAGAAAGA	cgtctgcagTTAGTTCAATTTAACCTGAC	2622
lpg2410	ctgggatccATGAAAACAAAGCAAGAAGT	cgtgtcgacTTAATTCGGTTTATTATTGG	1998
lpg2406	ctgggatccATGAAAAAGAAAGACGAGCA	cgtgtcgacTCATTGTCCCAGGGAAGTAA	1098
lpg2400	ctgggatccATGAATTACAAGCTAACATT	cgtgtcgacTCAGAGAGGTTTGCAGGTTT	1065
lpg2399	ctgcccggggATGAAAAAATGGATTATCAG	cgtgtcgacCTAATTCAATAACGCTGGAT	1347
lpg2385	ctgcccggggATGATAGAAATGGTTCAATT	cgtgtcgacTTAGTTCAACTGCATTCCTA	1788
lpg2382	ctgggatccATGGAAAATAAAACAATGGC	cgtgtcgacTTATACCTTATTCAAAGAAG	1455
lpg2372	ctgggatccTTGAAGGTTAAATATAGCCT	cgtgtcgacTTACTGCCCATGGTCAATGA	1269
lpg2313	ctgagatctATGTCGCCATCAGAATCAGG	cgtctcgagTTAAACCAACAAAAATCGAA	1293
lpg2248	ctgggatccATGGCGAAGACAATTAAGGC	cgtgtcgacCTAAGGAACATATCTGTTGG	2235
lpg2242	ctgagatctATGCCAAGCGTGCAGCAGGA	cgtgtcgacTTAAAATATCGTGCCATCAC	1326
lpg2239	ctgagatctATGAAAATGAACGAATATAT	cgtgtcgacCTAGAGGCCCGCTGCTGAAA	3858
lpg2223	ctgagatctATGGTGGATGAGAAAAATTA	cgtgtcgacTTATTGAGGTAGCAGGCTAT	1224
lpg2220	ctgagatctATGAAAAAAATTGTTTACGT	cgtgtcgacCTACTGCTGACTTTCAGGGA	1500
lpg2207	ctgagatctATGATTATTTATCTGCTATG	cgtgtcgacTTATAGCCCTAGCCACCGAA	1224
lpg2206	ctgagatctATGAACCGCATGGCACTTTT	cgtgtcgacCTAGCTGTGTGTAATATGCA	1101
lpg2184	ctgagatctATGGCTAGTTGTGAATGGAT	cgtgtcgacCTAACTCAATGTATGAAAGG	1407
lpg2166	ctgagatctATGATTGATATGATTTCAAT	cgtgtcgacTTACATCAAATTTTGAAGGG	1260
lpg2161	ctgagatctATGTTTGCCGAAATACCCAA	cgtgtcgacTCAAACCTGGTTTTGTAACA	2259
lpg2160	ctgcccggggCTGTTCTCAGCTAATCAATC	cgtgtcgacTTACATAGGACTTGCAACAC	1449
lpg2148	ctgggatccTTGATTGTGCGTGGCATTAA	cgtgtcgacTTAGCTTGGCCCCTTTTTAT	1281
lpg2147	ctgggatccATGACAACTTCCAAGCTTGA	cgtgtcgacTCACTTATCACGAAGAACTA	1449
lpg2076	ctgggatccATGGCCAAACTAAATCCAAT	cgtgtcgacCTATTTACCTTTAGTAACTA	1092
lpg2073	ctgggatccATGAGAATATTGAATAAGAG	cgtgtcgacTTACCTGCTATTTTTATCAA	1608
lpg2060	ctgggatccATGGAATTTTGTAGGAATTT	cgtgtcgacTTAGAAGCTGTTTATTGAGA	1308
lpg2050	ctgggatccATGAAATCCAAACTTGAATA	cgtgtcgacTTAAAATGGGATATACAGCT	1059
lpg1986	ctgggatccATGCCAAAATTTTCACTTCA	cgtgtcgacTTATTGGCCTCTCATAGGTA	2853
lpg1979	ctgggatccATGAAAACCTTAACGACCCG	cgtgtcgacTCATCGCTGGATTACAGGAT	1368
lpg1969	ctgggatccATGGAGTCTGTATTTTCAGG	cgtgtcgacTTAGTAGCCGTAATTTACTC	1908
lpg1966	ctgggatccATGATAAAGGACATTCTCAA	cgtctcgagTTAGTTTCTGCAAAACCCAA	1566
lpg1965	ctgagatctTTGCTGAAATTTTACTCAGA	cgtgtcgacTTATTTATTCTCTGGAGTGA	2967
lpg1964	ctgggatccATGAAAATTTACAGTATAGT	cgtgtcgacTTAGGTAAAAGTATAGGATA	1311
lpg1963	ctgggatccATGCAAGAAAAAATTATCAA	cgtgtcgacCTAGATATTCGTAATTCCTT	2100
lpg1961	ctgagatctTTGTTATGCGAGAGTTTCAT	cgtgtcgacTCAGTATGGTTTTTCCCCAT	1533
lpg1959	ctgggatccATGTTAGTTTCCAATACAAT	cgtgtcgacTTAAATGGATACCCTATGAT	1995
lpg1958	ctgggatccCTGTTTCAAATAGGAGAGCA	cgtgtcgacTTAGCATTTCAATAGCGATG	1629
lpg1953	ctgggatccTTGATTCATTATGTATCCTT	cgtgtcgacTTATAGCTTAATATCAAAAG	2283
lpg1949	ctgggatccATGGCTATGGAAGACGAATC	cgtgtcgacCTAATTTATTTTATGAGACT	1341
lpg1934	ctgggatccATGGTGAGGATGAAAATGAT	cgtgtcgacCTAGAGCTTTATTGAAGTAA	1311
lpg1930	ctgggatccTTGTACCCATTCATCCTTAA	cgtctcgagCTAGCGTTTAAAGCCTGAAA	1152
lpg1925	ctgggatccATGGACGTTGGCCAAAAGAT	cgtctgcagTTAAACTTTTACTGTCATTC	2646
lpg1924	ctgggatccATGCCTTTAAATTTACCGCC	cgtgtcgacCTATTGTAGATTAGGTTTTG	2793
lpg1918	ctgggatccATGAAAATATTTAAGTTTAG	cgtgtcgacTTAATTAAAATAGGGCTTCA	1431
lpg1907	ctgggatccATGGTTAGGGAGTGTACAAG	cgtgtcgacCTAGCAAAGCCTTTGATGCT	1806
lpg1901	ctgagatctATGGTTCACTTTCAAAAAAT	cgtgtcgacTCATTGATCATGAGAAATTT	1188
lpg1890	ctgggatccATGATCTTTGAGTTAAATAT	cgtgtcgacCTATTTGGGGATTGCCGTT	1722
lpg1888	ctgggatccATGCTCCAATTTTTTGAGAA	cgtgtcgacTCAAGAACAAACAAAACAGG	1332
lpg1881	ctgggatccTTGGGCCAAATGGCAATGTT	cgtgtcgacTCAACGTGAAAAAGGAGAAC	1095
lpg1798	ctgggatccATGCCACCACCATATAGTAC	cgtgtcgacTTAAGTCAGCTTTGCACTAT	1197
lpg1797	ctgggatccATGTTTAAATTTATTTATTG	cgtgtcgacCTACCTCAGGGAATTATGAT	1281
lpg1751	ctgggatccATGACTTTTACTCCGCCCGA	cgtgtcgacTCAAACAAATAAAGACGTAG	1311
lpg1717	ctgagatctATGCCAGTTCGTTATTCAGG	cgtgtcgacTTAAATGGCCAATGCAGTAG	1689
lpg1705	ctgggatccATGGTTAAATTATATAAGGA	cgtgtcgacTCATTTTATTAGATCCTCTA	1224
lpg1692	ctgggatccATGGCACGCAGCAAAGAAGA	cgtgtcgacCTAACTCGGACCACTCGTAC	1331
lpg1687	ctgggatccGTGTCCCATAATTATTTTCG	cgtgtcgacTTATTTATTGTTCAAACAAC	1203
lpg1684	ctgagatctATGAAATCTGTTGATGAAAT	cgtgtcgacTCACGGTTTTGTAACCATAT	1398
lpg1683	ctgggatccATGAAAGGCAAGTTAACAGG	cgtgtcgacCTATTTTACCTTAATGCCAC	1509
lpg1667	ctgggatccCTGGAATACAAGGAGGTCAC	cgtgtcgacTTAGGTTCCCAAATCGAAAC	1392
lpg1666	ctgggatccATGCTAAAATTTGTCATTTA	cgtgtcgacCTAATAAAATGAACATTGTT	1404
lpg1665	ctgcccggggATGAACAAAAACCCATTCTC	cgtctcgagTTAATCTTCTTCTCTAGACA	5776
lpg1660	ctgcccggggATGTTAACTTTATCACTTGC	cgtgtcgacCTAATGGAGATGGACACTAT	1482
lpg1654	ctgagatctATGATGGATGAAGTAAAGAG	cgtgtcgacTTATGGGCGCAAATCGACAT	1119
lpg1639	ctgagatctTTGGCAGGTATATACTTAAA	cgtgtcgacCTAATCTCCAATAATAGAGG	1317
lpg1603	ctgagatctATGATTGTTATCTTCGTCCA	cgtgtcgacTCAATCTATCTTTTTCCCAG	1425
lpg1602	ctgagatctATGCGCGTTGAACTATTTAA	cgtgtcgacTCAGCCGAGAATATTCTTGA	1287
lpg1598	ctgcccggggATGTGGTATGACACTCTATT	cgtgtcgacTTAAAGCTTTCTTACGCATA	1062
lpg1588	ctgggatccATGTCTCATTCCAAAAGAGA	cgtgtcgacTTATTTTGGTAATGAACCGA	2019
lpg1496	ctgggatccATGGTTACGAAAATAATTTG	cgtgtcgacTCAAATACCATATTGATTTG	1797
lpg1491	ctgggatccGTGATAGCCATATTAAATTT	cgtgtcgacTTATGGTTTAAAATTTTTTA	1242
lpg1488	ctgggatccATGAAAGAGCAACAAAAGGC	cgtgtcgacCTAACAGTTTTTTTGACTCA	2598
lpg1449	ctgggatccATGAAAGAAAAAATGATATT	cgtgtcgacTTAAGGAGTGAAGACAGATT	2613
lpg1426	ctgggatccATGACCCCACAGCACGTCAT	cgtgtcgacTCATACGCCAAGGCCAAACC	2652
lpg1403	ctgggatccATGAGTTTATATATCGGTTT	cgtgtcgacTCAATATGATTTTATTATAG	1101
lpg1387	ctgggatccATGATTGAAGTAAATATTTG	cgtgtcgacTTAAGCACCTCGGGTAGGAG	1410
lpg1368	ctgcccggggATGAAAGCAAGAAGGGATCA	cgtgtcgacCTACCCTACTGAAGGCAACC	1578
lpg1354	ctgggatccATGCCAAAATTAATTTTATT	cgtgtcgacTCAATTTTTTAATAGCCTTA	1176
lpg1329	ctgggatccTTGCTCATCACATTTCATAA	cgtgtcgacTTATCCATGAAATAAATAGG	1170
lpg1326	ctgggatccATGCTGTATATAAGAAATTA	cgtgtcgacTTAAAAATTCAGTATGGTTT	1086
lpg1318	ctgcccggggATGAACAAAATACTGCTTTT	cgtgtcgacCTACTCCATATAATCTACCG	1983
lpg1290	ctgggatccATGCCTCAAATCCTAAATGC	cgtgtcgacTTAAATAGGAAATCCTCTTG	1587
lpg1273	ctgggatccATGAAAATTTTTAAAGGATT	cgtgtcgacTTAACTCATTATAGATGCTG	1065
lpg1269	ctgggatccATGATTATGTTTTTAGTGTC	cgtgtcgacTTAAGAAATTATTGTTGATT	2073
lpg1265	ctgggatccTTGTTGGGTGTTTATGGAAT	cgtgtcgacTTATCTACTGAGACTCACAC	1320
lpg1234	ctgggatccATGAAAATATACTCATTTGA	cgtgtcgacTTAGCTCTTTGAGAATTCAC	1200
lpg1228	ctgggatccATGAACGAATTATCACTTCA	cgtgtcgacTTAATTTTGGCTTTCATTAT	1062
lpg1227	ctgggatccATGAAAACGGTAAATAGTCA	cgtgtcgacTTACGCCCTATATAGGGATG	1797
lpg1169	ctgggatccTTGTTCCGGAGTGTTGTTGT	cgtgtcgacTTATTTTATTATTTCTGTTG	1362
lpg1166	ctggagctcAATTGCTTTCTCAAGGAGTGAG	cgtgtcgacTTAAAAGTTCAGTAATTCCT	2013
lpg1154	ctgggatccATGATGAGAATGTTTAGTGT	cgtgtcgacTTAAAGGCCAGGCACAAATT	1083
lpg1151	ctgggatccCTGACTAACATTGTCTATAT	cgtgtcgacTTATTGTTTCATTCCTGGTT	1524
lpg1148	ctgggatccCTGTATATGGATTTAGGGAG	cgtgtcgacCTATGTTTTAGGACCGCTTG	1512
lpg1145	ctgggatccTTGGCTGATTCCAGATCATC	cgtgtcgacTTATAGACCAAAATCCGGAT	2310
lpg1129	ctgggatccATGCCTACTGGAATCGTATT	cgtgtcgacCTAGCCTCCTTTGGTTGGAT	1520
lpg1120	ctgggatccATGACAACACCACTATTCCC	cgtgtcgacTTAGTTTTTAGTCTTAGTTT	1767
lpg1109	ctgggatccATGAAATATTTTTTAAAACT	cgtgtcgacTTAAAGACTAAAGGACGCTT	2061
lpg1106	ctgagatctATGCGAAATAATAAAATGGG	cgtgtcgacTTATAGTTTGGCCGAGGTTA	1275
lpg1103	ctgggatccATGGTTATGAAAACGATGCG	cgtgtcgacTTATTTATTCATTGCTTCTT	1212
lpg1074	ctgggatccATGTCCAAACGTGTTACTAC	cgtgtcgacTTACTCTGATAAATCAAATT	1185
lpg1073	ctgggatccCTGTCTAAAAAACAAAGGGT	cgtgtcgacCTAGCCATCTTTGATTGCCT	1128
lpg1032	ctgagatctATGGACAAGCAAGACATCGA	cgtgtcgacTTAATCGGGATCCTTATAGA	1680
lpg0974	ctgggatccATGAATTTAGTGCATGAAAT	cgtgtcgacTCATTTGTCTTCTATAAGTT	1080
lpg0963	ctgggatccATGCGCTATATACTGCCAGC	cgtctcgagTCAAATAGTTGCTAACAATG	1242
lpg0956	ctgggatccATGAAAACTGCCCATCTTAT	cgtgtcgacTTAATCCACTAACTGACTAA	1179
lpg0944	ctgggatccATGGCTATTGCCCCCCAACA	cgtgtcgacTTATGTGAGGTTAGGTCTGG	1176
lpg0941	ctgggatccATGCCTGATTTTGAAACTAC	cgtgtcgacTTAGATAGTCAGTGTATGTT	3126
lpg0921	ctgggatccATGACTATAGAAAGGGAATT	cgtgtcgacTTAAGTTCCATTATAAACCA	1245
lpg0788	ctgagatctCTGTTATTTATGTCTGATAT	cgtgtcgacTCATGCTTTGTTCTCATTAT	1176
lpg0774	ctgggatccATGAACAAATATGGTGGTGC	cgtgtcgacTTAATTAAAGTTTTTCAAGG	1149
lpg0771	ctgggatccTTGATAACAAATATGAAATC	cgtgtcgacTTAAACGTCTGAGTTTTTGA	1695
lpg0766	ctgggatccGTGAAAATTCTTGTTACTGC	cgtctcgagTTAAGGTTCTCCTGTTAATA	1119
lpg0733	ctgggatccTTGGACAAGGAACAAGGAGC	cgtctcgagTTAAATAGATCTTATAGAGA	1449
lpg0696	ctgggatccATGAAGTTACGCTATATTAT	cgtgtcgacCTATTTCAATTCATTTTTAT	1713
lpg0695	ctgggatccTTGGTAAAAATTATGCCAAA	cgtgtcgacTTACCATTTTAATTTCAAGG	2850
lpg0684	ctgggatccATGGCTAGTTGTGAATGGAT	cgtgtcgacCTAACTCAATGTATGAAAGG	1407
lpg0647	ctgggatccATGGCTAGTTGTGAATGGAT	cgtgtcgacCTAACTCAATGTATGAAAGG	1407
lpg0645	ctgggatccATAAGTGGATTAGGTGGAAA	cgtgtcgacTTACTGTTCTACTATCAAGT	2046
lpg0642	ctgagatctATGAAAACTCAGCGAATTAT	cgtgtcgacCTATTTCAAGTTGAATTGTG	1575
lpg0634	ctgggatccTTGGAGACTAACATGACGTT	cgtgtcgacTTATACGGTCGGTTTGCTGG	1350
lpg0550	ctgggatccATGAGCATTAATAAAATAGA	cgtgtcgacTTAAGTGTATTTCAATCGCT	2217
lpg0519	ctgggatccGTGATAATATACTCTTCGTC	cgtcccgggTTAGCCTAAAAGGGAACTAA	2214
lpg0483	ctgggatccATGGATTTTGTAAGTGAAAT	cgtgtcgacTTATTTTAGGACAACTCGTG	1488
lpg0437	ctgggatccATGCAAAACTTAGATGAGAT	cgtgtcgacTTAGCACCCATAAACAGTTC	2001
lpg0365	ctgggatccGTGGTTGATTTTGATAAACC	cgtgtcgacTCAAGGTGAAATCATTGTTG	2691
lpg0284	ctgagatctATGTTCACAAAATCCTGTGC	cgtgtcgacTTAAAATTTAAATAAATTCT	1125
lpg0269	ctgggatccTTGGTGAATCAAAACGAATC	cgtgtcgacCTAGTTCCTTTTAATCTTAA	1463
lpg0259	ctgggatccATGAAAAGGGAATTTTTTCA	cgtgtcgacCTATATCAACTCAATATCAA	1785
lpg0258	ctgagatctATGAAAATTCCATTTGAAGG	cgtgtcgacTTAAAACCGTAAGTTAAGCA	1944
lpg0236	ctgagatctATGCGTTATACTAATATTGA	cgtgtcgacTTAAAACGTAAAATTCCATG	1980
lpg0209	ctgagatctATGTTAAGTAAAGAAAAAAT	cgtgtcgacTTACAACTTTAACTGGCTAG	1968
lpg0203	ctgggatccATGCCATTAGATAAGTTAAT	cgtctcgagTTAATAATCATTACACTCTC	1788
lpg0196	ctgggatccTTGTTGCTTGGAGATTTTAT	cgtgtcgacTTAACTTATGGTTAAACCTA	1275
lpg0150	ctgggatccGTGAGTTTAGCTTTGCCTGA	cgtgtcgacTTATTTTGTAACAAACTGGA	1371
lpg0149	ctgggatccATGGCATACACGAAATGGAC	cgtgtcgacTCAATTGCCAGTTTTAATAA	1341
lpg0148	ctgggatccATGAGCCAAGATAGTTTTCA	cgtgtcgacTCATTTCCCATTGGGGGATT	1371
lpg0140	ctgggatccATGACACCGATTATTAGTCA	cgtgtcgacTTAAAAGGTGAACGCTGGAA	1335
lpg0130	ctgggatccATGGGAAAAGGTATAATTTT	cgtgtcgacTTACACATAAACCAAGCCAC	2469
lpg0112	ctgggatccTTGTTTATTTATAATTCATG	cgtgtcgacTTAAAGACTAGGATTTAAAA	3270
lpg0110	ctgggatccATGATTCAGTTAGGCGATTT	cgtgtcgacTCAGCCAAGTTGATGTTCGC	1803
lpg0090	ctgggatccATGAAGCAGTTAATAAGTAT	cgtgtcgacCTACATTATACTTTCAAAGT	3975
lpg0086	ctgggatccCTGATAGCCCCATACCTATA	cgtgtcgacCTAAGCTAAACCCAGAATTG	1947
lpg0084	ctgggatccATGAAAAATAACAAACGTCA	cgtgtcgacTCATTTCATCGCACTCGCAA	1524
lpg0062	ctgcccggggTTGATTAGAATTGGGACATA	cgtgtcgacTTAAATACTATTTGAAAAAA	1359
lpg0041	ctgggatccATGCTGCTTTGTTCACTTGC	cgtctcgagTTATAAAATACTGGGGATAG	2187
lpg0012	ctgggatccATGAACACAACGGAACATAC	cgtgtcgacTCAGACTCCCAAATTCAACC	1578
lpg0008	ctgggatccATGACGTTTACTTGCGATGA	cgtgtcgacTTACTTGCCAAATAACCCAC	1260

## Sheet: Sheet2
Gene	5' primer	3' primer	Size
lpg0333	ctgggatccATGCCTACTTTCAGATCA	ctggtcgacTCATAAATTAGGTGAGTT	303
lpg1858	ctgggatccATGATTAACTGTAAAGGG	ctggtcgacTTAAGCTTGTTGTACCGC	303
lpg1891	ctgggatccATGTTGAATGAAAGGGAT	ctggtcgacTTATCTGGTTGCCTTCAA	303
lpg1980	ctgggatccATGATAAAAAAAATTACT	ctggtcgacTTATTCTATGCCTTCATT	303
lpg2058	ctgggatccATGGGGTTGCTTATGAAT	ctggtcgacTTACTTTAGTCCTAGTGC	303
lpg2312	ctgggatccATGAGAATAAAAATAATT	ctggtcgacTTAATGAGTTTGCATTTG	303
lpg0364	ctgggatccATGGACGAAAGGCGAAAA	ctggtcgacTTATGTTTTATTTTTTCG	306
lpg2407	ctgggatccATGTATAATGTCGTCAGT	ctggtcgacTTATTGTTTTAAGTTTGC	306
lpg0115	ctgggatccATGTTTATTGTGCAATTA	ctggtcgacTCAACATAATTTGCCTTC	309
lpg2185	ctgggatccATGCTCCTGAAAGTGCCT	ctggtcgacCTAACCGCTTATCACCGA	309
lpg1451	ctgggatccATGGATGATCCGGATGCG	ctggtcgacTTAGATTTTAGTATATTT	312
lpg2296	ctgggatccATGAAAGGCCTTTTTTTT	ctggtcgacCTACAGTTTTCTTGCCAT	312
lpg0075	ctgggatccATGACCAATATTAAACTC	ctggtcgacTTATGGATTGCTATCCGT	315
lpg0153	ctgggatccATGAAACCCACTCTATTT	ctggtcgacCTATGGGCGAGCCTCAAG	315
lpg1309	ctgggatccATGGCAAACCAAACACGT	ctggtcgacTCAAGTGCGCTTAAATTT	315
lpg1327	ctgggatccATGGTGATTTATGAAGTA	ctggtcgacTTACTTTGATATAATTTC	315
lpg1476	ctgggatccATGCCAATTTATGAATAT	ctggtcgacTCACTCGCTATCACCTTT	315
lpg1885	ctgggatccATGAGCACACCCAAATGG	ctggtcgacCTAATCACAGTTTTGGCT	315
lpg1932	ctgggatccATGCACTTGAAATCTTGG	ctggtcgacCTAAGATATTCGAGCAGG	315
lpg1997	ctgggatccATGAGCAAGCATCAGGGT	ctggtcgacTCAATGAGCATCCAGATC	315
lpg2264	ctgggatccATGGGCAAAGACAATCTT	ctggtcgacCTAAAAATGCTTGCGTAA	315
lpg2948	ctgggatccATGAGTAACCATTTACAA	ctggtcgacCTATGAACAGACTTTGAT	315
lpg0197	ctgggatccATGACAATGATGATTACA	ctggtcgacTCAGATAATCACTGCCGT	318
lpg0810	ctgggatccATGAAAGCAAGACTCATT	ctggtcgacTTAATTAATAACGAAAAT	318
lpg1278	ctgggatccATGATCATCCGGAATTAT	ctggtcgacTTATGGGTTACGATTTAC	318
lpg1681	ctgggatccATGAAACTTAAATACAGA	ctggtcgacCTAGTGGGCAATCGGTGG	318
lpg1686	ctgggatccATGAAAATAGTAAGTGCT	ctggtcgacTTAAAAACAACGTTTGGC	318
lpg2633	ctgggatccATGTTTGTGACTTTTAGT	ctggtcgacTCAACCTGGTGATTTTGA	318
lpg1289	ctgggatccATGAAAAGAATGATCGGT	ctggtcgacTTAGCTTGGAGAATCTGC	321
lpg1802	ctgggatccATGTCGGATTGTCTATAT	ctggtcgacTTACAGACCCTTTGCCAA	321
lpg1826	ctgggatccATGTACATGCTAAGACAT	ctggtcgacTTACCGAATCAAAATATC	321
lpg2503	ctgggatccATGAAACCGCTATCCAGA	ctggtcgacTTATTCGCTCGCCAGGAG	321
lpg0367	ctgggatccATGGTTCCAATACAAACA	ctggtcgacTTATATGTGAATATTTTG	324
lpg0613	ctgggatccATGGTCAGGATATTTTTA	ctggtcgacTTATCTGCAAAATTGCTC	324
lpg0990	ctgggatccATGATAATGCTTTGCGGT	ctggtcgacTTAATACAGTTCCGATGC	324
lpg2931	ctgggatccATGGAGCCTTTTATGAAT	ctggtcgacCTAGTGAGACGGGATAGT	324
lpg0997	ctgggatccATGAAACGAATATTATGC	ctggtcgacTTAGGGCTTCCTCACAAA	327
lpg1520	ctgggatccATGACAAAAAAATCGCTA	ctggtcgacTTAATCTTTTATCTTTCC	327
lpg1902	ctgggatccATGGCGCGCTTTTCCAGA	ctggtcgacTTAACCTAAAACGCTGAT	327
lpg2921	ctgggatccATGAATGAGCAATTAAAC	ctggtcgacCTACGATTCTTTTGTATA	327
lpg2935	ctgggatccATGAGTGATCATATTAAA	ctggtcgacTTACAGATTACTTTCAAC	327
lpg0538	ctgggatccATGATCATGCTACGAGCT	ctggtcgacTTAACATTGAACACCCAA	333
lpg2202	ctgggatccATGGGAGCTTTGGCATTA	ctggtcgacTTATACATCAACAACACA	333
lpg0509	ctgggatccATGGCTCATTATCTTGGT	ctggtcgacCTAGTGCAAATAGGAATG	336
lpg0817	ctgggatccATGAGCAAGCAAAATTTA	ctggtcgacTTACTCCGGTTCCATACT	336
lpg0884	ctgggatccATGCAGCTCAGAACCATG	ctggtcgacTTACCAGCAAAAGTGAAT	336
lpg1262	ctgggatccATGGATGAGTATTTTAAA	ctggtcgacTTATGAAACTTTCTTTTT	339
lpg1377	ctgggatccATGCTTGAAAAAAATCCT	ctggtcgacTCAGGAGTTACCAGGGTG	339
lpg2755	ctgggatccATGGATATTAATCAAAAT	ctggtcgacTTACTCTCCTTCTTTATC	339
lpg0306	ctgggatccATGGCCCTTCCATTCAGA	ctggtcgacCTATAGTTTTGCACTGGA	342
lpg0406	ctgggatccATGTCAGACAAATTTTCA	ctggtcgacTTACTTGCTAAATTCCTC	342
lpg0573	ctgggatccATGGCCCTTCCATTCAGA	ctggtcgacCTATAGTTTTGCACTGGA	342
lpg1075	ctgggatccATGGAAGAGTATTATGAC	ctggtcgacTCAATACACAGCACGCTT	342
lpg2518	ctgggatccATGTCAATGACTCTCTCG	ctggtcgacTTAGAAAGAATAATGGTA	342
lpg2750	ctgggatccATGGCCCTTCCATTCAGA	ctggtcgacCTATAGTTTTGCACTGGA	342
lpg2765	ctgggatccATGAATTGTTTGTTTTGC	ctggtcgacCTAACCTGGCGGCCAAGT	342
lpg2724	ctgggatccATGAATAATACGATCGAT	ctggtcgacTCATTCAGGCAATTTATC	345
lpg0305	ctgggatccATGGCTAGCAGCTTTTCC	ctggtcgacTCAGAAGTGCGAATGCTG	351
lpg0572	ctgggatccATGGCTAGCAGCTTTTCC	ctggtcgacTCAGAAGTGCGAATGCTG	351
lpg2379	ctgggatccATGAAACGCTGCCCCATT	ctggtcgacTTAGAGTACACTAAACCA	351
lpg2751	ctgggatccATGGCTAGCAGCTTTTCC	ctggtcgacTCAGAAGTGCGAATGCTG	351
lpg0220	ctgggatccATGAATATAATCAAAGTA	ctggtcgacCTAAGAGAAATAATCGAC	354
lpg1004	ctgggatccATGTTCTTAAGATTTAAT	ctggtcgacTCAGCATGATTTTTTCTC	354
lpg1887	ctgggatccATGAAAAAAGTGATATTG	ctggtcgacCTATTGGTTAGCCTTTTG	354
lpg0035	ctgggatccATGTCTAAATTTTTTACT	ctggtcgacTTAAGTAGAACAAACTGC	357
lpg0039	ctgggatccATGTTAGTGTTTGGTCTT	ctggtcgacTCATTTTTTATTTTTTTC	357
lpg0563	ctgggatccATGACAAACAATAAAGAT	ctggtcgacTTATTTCTTTACTTCAGC	357
lpg2994	ctgggatccATGACCCAAGAAAAAGGA	ctggtcgacCTAGCATCCTGCATCAAA	357
lpg2978	ctgggatccATTTCTACAAAAAATCAG	ctggtcgacTCAATTCCGGTAATATTC	360
lpg0994	ctgggatccATGAGTCAGCCTTCTTCG	ctggtcgacTCAAACATGAGGCTCTCC	363
lpg0995	ctgggatccATGAAAACAACGCTTCGC	ctggtcgacCTATATTTTGAACTTGGT	366
lpg1240	ctgggatccATGATACTAGCAAACAAA	ctggtcgacTCAAGCGTGTTCATGGAT	366
lpg1458	ctgggatccATGAATATCAATCTAGAA	ctggtcgacTTAGAAGATAAACCCTGC	366
lpg1710	ctgggatccATGAAAAGGAATGCATTG	ctggtcgacTTATTTTCGCATGTAATT	366
lpg2364	ctgggatccATGGTCAGATTCCATTTA	ctggtcgacTTATTTGGGCTTTAGTTG	366
lpg2365	ctgggatccATGAAAAAATCCTTAACA	ctggtcgacTTATAATAATTCCTCTAA	366
lpg2520	ctgggatccATGCAAACGACTAAAGCT	ctggtcgacTTACTCATCATCCATATG	369
lpg1078	ctgggatccATGGATTTTTGGATAGAA	ctggtcgacCTAAACCGCTTCTTGATG	372
lpg1279	ctgggatccATGAAAAAATTATTCAGC	ctggtcgacTTAGTCTGAGGGGTTGGC	372
lpg2072	ctgggatccATGCATCAGCCAGACATC	ctggtcgacCTATAGTGATTCCTGTTG	375
lpg2169	ctgggatccATGTTAAGTGACCCTAAT	ctggtcgacTTACGTTCGTTTTAGACA	375
lpg0624	ctgggatccATGATGAAAAAAATTAAT	ctggtcgacTCATGCTTTATCATTGAG	378
lpg0896	ctgggatccATGCAACGCATCTTTAAG	ctggtcgacTTATAAACCATTATCAAC	378
lpg1385	ctgggatccATGTCAAGGAAATTACTT	ctggtcgacCTATTTGGGAATTAGATG	378
lpg1586	ctgggatccATGATTACAGCAATTCAT	ctggtcgacTTAAAATACCAATTGATA	378
lpg1972	ctgggatccATGAAAAGACTAATTATC	ctggtcgacTCAAATTTTGTTTATTAA	378
lpg0433	ctgggatccATGTCTCATCCTCATTAT	ctggtcgacTCAAGCATGACAACCAAG	381
lpg1132	ctgggatccATGTTTCGTTATTTTAAA	ctggtcgacTCAGCCACTCAAAGCGTC	381
lpg1112	ctgggatccATGATATTAAGACTAATC	ctggtcgacTTAATCTTTTAGTAACTC	384
lpg1281	ctgggatccATGAATAAGTACTTAGTG	ctggtcgacTTAACTCTCAGGGGATTC	384
lpg1892	ctgggatccATGGGATTTTCTGCTTTT	ctggtcgacTTATTGATTGCAGGTTAT	384
lpg2328	ctgggatccATGCCTGCTTTCAAAAAA	ctggtcgacTTAAAGACCAAATGCTTT	384
lpg2460	ctgggatccATGTATATACAAAAATTA	ctggtcgacCTAGGTTAGCTGATTTGA	384
lpg0374	ctgggatccATGAAAAAATGGACAGTA	ctggtcgacTTATTCAATGTTGATAGA	387
lpg0589	ctgggatccATGAGAAGCATACGACTC	ctggtcgacTTATTCAGGTAGATCGAT	387
lpg0798	ctgggatccATGAAAAGATATTATTCT	ctggtcgacTTAAGCCGAAGGATCAGC	387
lpg0539	ctgggatccATGAACAAACTAAATATA	ctggtcgacTCAGTTTTTAAATAATTT	390
lpg1046	ctgggatccATGGAGGAATTTCCAATG	ctggtcgacTTATAAGGTCTTTTTCTT	390
lpg1261	ctgggatccATGATAGATATTAAAATG	ctggtcgacTCATGCGAAATGTTTGTC	390
lpg1505	ctgggatccATGAACACTGCATTCCGT	ctggtcgacTTATGAACAGTATGGTAC	390
lpg0623	ctgggatccATGTTAACTACATTTCTA	ctggtcgacTTATTTCAAATAAACATA	393
lpg1625	ctgggatccATGCAAAATGAGAAAGAA	ctggtcgacTTAGCTGTTTTTTGATAC	393
lpg1809	ctgggatccATGAATTTAATGCTTAAA	ctggtcgacCTAGTTTTTAGTAATTTC	393
lpg2395	ctgggatccATGAATGGGACTCACAAG	ctggtcgacTCAGGCATACATCGTTTG	393
lpg2867	ctgggatccATGACTGAAATAAACAAA	ctggtcgacCTACACTAAATTCCTAAT	393
lpg0046	ctgggatccATGAACTGTTTTCCTTTC	ctggtcgacTTAACTCATTGAGAAAGA	399
lpg0260	ctgggatccATGTTTGGTTTTTTTAGT	ctggtcgacTTACATCGTATGCTGAAC	399
lpg0559	ctgggatccATGTTTAATAAATTTTTA	ctggtcgacTTAGTGGTGGCATATAAA	399
lpg0562	ctgggatccATGACTCGACTTATAAAA	ctggtcgacTTAGACTTTAAACATTTT	399
lpg1431	ctgggatccATGAAGACTAAAATCATA	ctggtcgacTTAATATACATCGCTTCC	399
lpg2283	ctgggatccATGGATGAAAAAAAAGAT	ctggtcgacTTAAATCGATAAGGCGCT	399
lpg1485	ctgggatccATGCAAGAATCAATTCAC	ctggtcgacTCAATGGGAAAACAGGTA	402
lpg1779	ctgggatccATGACACATATCTTTCTG	ctggtcgacCTAATTCTGATGTTTTAA	402
lpg2187	ctgggatccATGAAATCTTTAAGGATG	ctggtcgacTTACTGAGCCTGGTTAAC	402
lpg0614	ctgggatccATGCACAAGTTAATTGAG	ctggtcgacTCAATGATAAACTGCCCT	405
lpg0722	ctgggatccATGAAGTTAAAATCATTG	ctggtcgacTTATCTGGTTGATAACTC	405
lpg2211	ctgggatccATGGTACAACATGATATA	ctggtcgacCTAAATCAATTGACTGGC	405
lpg1082	ctgggatccATGACAAAATTGGGGTTA	ctggtcgacCTATGTGATTGTACGGGT	408
lpg2479	ctgggatccATGAGGAGTCCAGTTTTG	ctggtcgacTTAACGACAGGCCCAAAA	408
lpg2539	ctgggatccATGAAACTTATAATTAAT	ctggtcgacTTACATATCAGGATTCAT	408
lpg1002	ctgggatccATGTTGAGAACAACCATT	ctggtcgacTCATTGTGCTCTCCTTGC	414
lpg2005	ctgggatccATGCTTTTAACCTTGGCT	ctggtcgacTTAAGAGACTACGAGCAA	414
lpg2579	ctgggatccATGGATATTCGATGTAAA	ctggtcgacCTATAATAGGCTTTTTAT	414
lpg1832	ctgggatccATGAAAAAGATGTTTTTA	ctggtcgacTTACCCGAATACTTTAAA	417
lpg2598	ctgggatccATGTTATTGAATTTGTTT	ctggtcgacTTAGTGAATTGTTAATTC	417
lpg2605	ctgggatccATGAGTTTTTCTCTTTCT	ctggtcgacTTAATCATCCATTTCCGC	417
lpg0598	ctgggatccATGAAATTAATATGGATA	ctggtcgacTCATAAACACAGGGATCT	420
lpg1171	ctgggatccATGAGATTTCAAGATTCT	ctggtcgacTTAGAAAGTAATTTTCAT	420
lpg2920	ctgggatccATGACCAATATCGATGTT	ctggtcgacTCATTCATGCTCTTTCAG	420
lpg1494	ctgggatccATGATTAAAATTCACTAC	ctggtcgacTTAGCTTTTTGCTTGGTT	423
lpg2602	ctgggatccATGAAATCAATCAGTCAA	ctggtcgacTTATTCACTTTGAGCTAA	423
lpg0873	ctgggatccATGTATCTTAGCCAGTTA	ctggtcgacTTATGCAGTACAAGTTGC	426
lpg0428	ctgggatccATGTTTATCATTGTAATT	ctggtcgacTCATGTTAATTGATGCAA	429
lpg1390	ctgggatccATGATGCATTTACAAGAG	ctggtcgacTTAAGAAGTTTGTTTTTT	429
lpg0999	ctgggatccATGATTAGGATTTTGCTC	ctggtcgacTTACTGCCATACAGCCCC	432
lpg1383	ctgggatccATGAAGGTAGAAATCTAT	ctggtcgacCTATGATAATTCCTCAAT	432
lpg2534	ctgggatccATGCAATTGACTCAATTT	ctggtcgacCTAACTGATCCTCAATAA	432
lpg0266	ctgggatccATGAAAAGGATTTTTTTA	ctggtcgacCTAACCGACACTAAAATT	435
lpg0526	ctgggatccATGATTATAATATTCCAA	ctggtcgacTTAAACTTTTTTAAAACC	435
lpg0723	ctgggatccATGAAATACCTCATTCCC	ctggtcgacTTAACTATGGCCATGAAT	438
lpg2413	ctgggatccATGAAAAAATCCAGTCCT	ctggtcgacTTAACTTTTTAGACCAAC	438
lpg1055	ctgggatccATGTTAAAAAGGAATGCA	ctggtcgacTTATTGGTTTTTCATCAT	441
lpg1582	ctgggatccATGAGTTGTTTTGAAAAG	ctggtcgacTCATTGTATGTATACTAA	441
lpg1620	ctgggatccATGTGGTTATTGGAGAGA	ctggtcgacTTACATCACCTCTGGCTG	441
lpg2601	ctgggatccATGGCTGAAAATACTACA	ctggtcgacTTAGTGTGGTTCATTCAT	441
lpg0407	ctgggatccATGCGTCTTTTGTTTATC	ctggtcgacCTATTGCGGCGATAACAG	444
lpg1091	ctgggatccATGTTTTTTGATGACACT	ctggtcgacTCACTTACTACATTTATA	444
lpg2359	ctgggatccATGACTATAAAAGAACAA	ctggtcgacTCAGCTTAATTTCGCCTT	444
lpg2774	ctgggatccATGATAAATGATGACTTG	ctggtcgacCTAGACTGTCAAATTTGC	444
lpg0089	ctgggatccATGACGATCTGGATTGAT	ctggtcgacTTATTTGCTTTTTGCAAG	447
lpg0883	ctgggatccATGTACTTACGTTTACTC	ctggtcgacTTAAAGCTTGGGATCAGG	447
lpg1742	ctgggatccATGTCATTTTTGTATGCG	ctggtcgacTCAGGCAATCGCTCTTTG	447
lpg0740	ctgggatccATGAAAAAATTAATTGTT	ctggtcgacTTAATTCACAACACGCCA	450
lpg1578	ctgggatccATGAGGAACCCGAAAAAG	ctggtcgacTTATATACTATTTTTGTT	450
lpg2453	ctgggatccATGTCGTTTAATAATTTC	ctggtcgacCTAGAGAACAGATGGTCT	450
lpg0182	ctgggatccATGCTTAATAGTAGCTCC	ctggtcgacCTAACGAGGCGAGGGCGT	453
lpg1030	ctgggatccATGAAGCACATTACTTTG	ctggtcgacTTAATTAGGGACATCTGA	453
lpg0165	ctgggatccATGCCAGATATTACACAT	ctggtcgacTTAATGATTTGTTTTGGC	456
lpg1274	ctgggatccATGAAACAAATTAAAGGA	ctggtcgacTTAAATTTTTTGAGGGTC	456
lpg1527	ctgggatccATGCAGCATAATATATAC	ctggtcgacCTAAGCTGTTAGGTCAAA	456
lpg1061	ctgggatccATGAGCAAGAATAAGAAT	ctggtcgacTTAATGGATTGAATCAGT	459
lpg1099	ctgggatccATGGAGCATAGTGGGTAT	ctggtcgacTTATGATGTGAATTTAAC	459
lpg1270	ctgggatccATGTCACCTGAAAAAATT	ctggtcgacTTATTCATTAAAGAGCCC	459
lpg1716	ctgggatccATGAGAGGACATATGATT	ctggtcgacTTATGTTGGGTTTGGACT	459
lpg0161	ctgggatccATGTTGCCAGTTATTGAT	ctggtcgacTTATTGACCGATAATCTT	462
lpg0717	ctgggatccATGAAAAAAATACTGTAT	ctggtcgacTTATTGAATTCCAAACCA	462
lpg2125	ctgggatccATGAACAAAGCCGATTTA	ctggtcgacTTACATATTCAGAGTAGG	462
lpg0091	ctgggatccATGAGAATTTTGCTCTCT	ctggtcgacTTATTTCTCCGGCAATAC	465
lpg1740	ctgggatccATGAAAACAATTAGGCTG	ctggtcgacTCACATCTCTATACCAAG	465
lpg2164	ctgggatccATGGTAAGCTGGGATCTA	ctggtcgacTCACTTATTCCTGCGCTT	465
lpg1376	ctgggatccATGCTAAAAATTACCATT	ctggtcgacCTATTTATGATAAGGATG	471
lpg2071	ctgggatccATGAATGCGTCAGGCGCA	ctggtcgacCTACCTGATAGCCAAAAT	471
lpg0381	ctgggatccATGAGTCCATTAACCCAA	ctggtcgacTTATTTTATAACTTTTAA	474
lpg1117	ctgggatccATGGCTATTTACAAATTT	ctggtcgacTTAATTAGAGAGTTTGGT	474
lpg1468	ctgggatccATGAGGAATTATATTTTT	ctggtcgacTTACCAGTTAGTCCCACT	474
lpg2320	ctgggatccATGTTTCTCGAACCAGGT	ctggtcgacTTACAAATTAACATTCAC	474
lpg2375	ctgggatccATGCGTAGCAGAACAGAA	ctggtcgacTTAGAGAATGCTGCATTG	474
lpg2860	ctgggatccATGAAGAACCAGAAAAAA	ctggtcgacTTACTCCTGATAGTCACT	477
lpg0021	ctgggatccATGGATGAACAAATCAGT	ctggtcgacTCATTTTATTAAAGACCT	480
lpg0159	ctgggatccATGAAAGAAAAGACCGCG	ctggtcgacTTATATTGGTGACAATAA	480
lpg1605	ctgggatccATGTATTTTTCATTAAAT	ctggtcgacCTAATAACCTCGCCAAAA	480
lpg1896	ctgggatccATGACTCTTTGCCCCTGT	ctggtcgacTCATTTATCATGACAGTT	480
lpg0051	ctgggatccATGTGGCTTGACTACCTC	ctggtcgacTTATTTGTAGGTAATAAA	483
lpg0383	ctgggatccATGATGCGAAATAGGGAT	ctggtcgacTTATAATGCATTGAGCAA	483
lpg1776	ctgggatccATGCAGTCTAAAATACAC	ctggtcgacTTATCTATGTCCATGAAC	486
lpg2445	ctgggatccATGAATCGCTTCATTCGT	ctggtcgacTTAGTGTTTTTCATCGAG	486
lpg2717	ctgggatccATGGAAAAAGTTAACTTG	ctggtcgacCTACGTTCTTTGCGAGTG	486
lpg1585	ctgggatccATGTCATTAATTAATTAT	ctggtcgacTCACCATTTTAGGTAAAT	489
lpg2110	ctgggatccATGGTTAACAATTTTATA	ctggtcgacTTATAAGTCTTTAGGGTC	489
lpg2542	ctgggatccATGCTGAGTAGATATGTA	ctggtcgacCTACCACGTGTTGCACTG	492
lpg2434	ctgggatccATGACGATCATGATGAAC	ctggtcgacTTAATACGGCATTCCATT	495
lpg1041	ctgggatccATGTTTATGTTTCACAGT	ctggtcgacCTATTGATTGGGTGACTG	498
lpg2591	ctgggatccATGGCCGCGCAATTAGAT	ctggtcgacCTAAACAGTGGGTCTGTT	498
lpg2818	ctgggatccATGAAACAACTAATATTA	ctggtcgacCTACTGCATAGTCAAATC	498
lpg0235	ctgggatccATGAAGAAGGCATTTAGA	ctggtcgacTCAGTTGGCATCAGGCAA	504
lpg1147	ctgggatccATGTTATTTTTTAGTTCA	ctggtcgacTTATATCTTTATTGTTAA	504
lpg1144	ctgggatccATGGATTTAATTTTTAGT	ctggtcgacTTACATTGTAAAACGGCT	507
lpg0837	ctgggatccATGACCCAGCTAAAGGTT	ctggtcgacTCATGATTTCTTTTCAGG	510
lpg0895	ctgggatccATGAAATTTGATATTCAA	ctggtcgacTTATTCCTCTTTTAAAGG	510
lpg2246	ctgggatccATGAAGAAATGGAATAGC	ctggtcgacTTAAGGACTATTGTATAG	510
lpg2165	ctgggatccATGTCGGTAATAAATGGT	ctggtcgacTTAAAATTGTTTGCCAAA	513
lpg0152	ctgggatccATGTCTAATGTATCTATT	ctggtcgacTTATAATTTCTTTTTATA	516
lpg1453	ctgggatccATGCCTAGATGGTTTAGA	ctggtcgacTTAACCATTGACCAACAC	519
lpg1090	ctgggatccATGCCGAATGGATTGTGG	ctggtcgacTTAAAAAATAACGAGTCG	522
lpg2109	ctgggatccATGAAAGAAAAAAAAAGG	ctggtcgacTTATTCTGTAAAATCCTT	522
lpg0741	ctgggatccATGCTTTCGATTAATGAG	ctggtcgacTCAGGAGTGAATATAATT	525
lpg0764	ctgggatccATGGATACTGTAATTCGT	ctggtcgacTTAGAGGGTATTCTCCTT	525
lpg1895	ctgggatccATGATGAAAAGGAAGTTC	ctggtcgacTTATTGAAAAGGATTGTC	525
lpg0085	ctgggatccATGAGATCAAAATTTGTT	ctggtcgacTTATTTTTCATTGTTCAC	528
lpg0434	ctgggatccATGGCCCAGGAACTTGTA	ctggtcgacTTATTGAAACCATTTGAT	528
lpg1031	ctgggatccATGGTAATACCTCATTTG	ctggtcgacTTAATTTGGTTTTAAATC	528
lpg1883	ctgggatccATGAATCGAATCAAACTT	ctggtcgacTCAATCAGGGTGTTGGAG	528
lpg1015	ctgggatccATGAAAAGTCCTCCACGT	ctggtcgacTTAGAAAGGAAAAGGAGG	531
lpg2209	ctgggatccATGATGGCCATATTTAAA	ctggtcgacTTATTGAGATGCATTCTT	531
lpg2692	ctgggatccATGCCAACAACCTTTGAA	ctggtcgacTTATGGACTAACATGGGA	531
lpg1876	ctgggatccATGATGGGTATTAGCATC	ctggtcgacCTATTCATTCAAATTTCC	534
lpg2663	ctgggatccATGATTCAAACCAATTGG	ctggtcgacCTAGGTATCAACATGGGA	534
lpg0202	ctgggatccATGATTATTAATCCTGTG	ctgggatccATGATTATTAATCCTGTG	537
lpg0787	ctgggatccATGATATCTGAATCAGTC	ctggtcgacTCAAACTTCAACACCAAA	537
lpg1429	ctgggatccATGTCTATTAATTATGAA	ctggtcgacTCATAATAAATTTTCCAG	537
lpg2200	ctgggatccATGAGTGCAAAACAAAAA	ctggtcgacTTAAAGTTGCATACCCAT	537
lpg2916	ctgggatccATGACATGGTTAGGAAAC	ctggtcgacTTACTCAGCACTTTTGTT	537
lpg0424	ctgggatccATGAAAAAAATAAAATCT	ctggtcgacTTAAATGGTTAACAAGGC	540
lpg2403	ctgggatccATGTTTGGTGAATTATTT	ctggtcgacCTATTGCATTAGTCCAAA	540
lpg0023	ctgggatccATGAAATCGTTTATTGAG	ctggtcgacTTAAGATTTGGATTTTGT	543
lpg2893	ctgggatccATGAAAATAGCAAGTAAT	ctggtcgacCTAAACCCTATTCACCTC	543
lpg0301	ctgggatccATGTCCAAACTTGTATAC	ctggtcgacTCAATAATGATAATGTCT	546
lpg1992	ctgggatccATGAAAGGATACTGCCTT	ctggtcgacTCAATCAATCTTAGGGCT	549
lpg2266	ctgggatccATGCTCTATCATGATCCA	ctggtcgacCTAGGGTATAGAAATGGA	552
lpg2420	ctgggatccATGAAAAAAGACATCACT	ctggtcgacTTAAAACCTTAATCTCAT	552
lpg1814	ctgggatccATGATTAGATTATTAATA	ctggtcgacTCATGAAGCTATTTTATG	555
lpg2885	ctgggatccATGGAGTTTTTTATGTGG	ctggtcgacTTAGATTCTAAGTTCTGT	555
lpg1066	ctgggatccATGATATTGAATGATATC	ctggtcgacTTAAACTGCATGACTGTG	558
lpg1587	ctgggatccATGGCTAGAACTCTATCA	ctggtcgacCTATATTTTCCACTTGAT	558
lpg1995	ctgggatccATGAAAAAAACCGATTCC	ctggtcgacTCAACCAGTTAATATTTC	558
lpg2443	ctgggatccATGATAAGGAAGTCAGAA	ctggtcgacTTATTTACGGTCATAAAT	558
lpg2483	ctgggatccATGAGAATTTTGGAAAAA	ctggtcgacTCAGCTTTTGCCAGTCAG	558
lpg1365	ctgggatccATGAATAAACTGCCACTA	ctggtcgacCTATTTATTAGAATTGAT	561
lpg2281	ctgggatccATGCTGCAAAGAGTTTTA	ctggtcgacTTAAAACCATGCTCTTCT	561
lpg2519	ctgggatccATGCTGATTTTGATTCAA	ctggtcgacTTAGTTTGAACTCAATGT	561
lpg2571	ctgggatccATGGACCCAGTATTAGAA	ctggtcgacTTAATGACGTTCCCACCT	561
lpg0082	ctgggatccATGAGTCAAATTAAAACG	ctggtcgacCTAAAGTGCGGGGGAAGC	564
lpg1213	ctgggatccATGGTAGCGGATTTAATG	ctggtcgacTCATCCATTTTTACTTAT	564
lpg1926	ctgggatccATGACTATGCCAGTACAT	ctggtcgacTTAGTCAGCACGGCTTTT	564
lpg2386	ctgggatccATGACCATCTACTTTTTG	ctggtcgacCTATGCAAACTGAAGCTG	564
lpg2491	ctgggatccATGAACGCTATACGTGCT	ctggtcgacTTACCGGGTTAAATCAAA	564
lpg2733	ctgggatccATGGCTAATTCACAAGAA	ctggtcgacCTAGAGTTTGGCCGTTTT	564
lpg0171	ctgggatccATGAAAGCAAAATACGAC	ctggtcgacCTACAATGGCTCACATTG	567
lpg0254	ctgggatccATGAGTGAATATTTGGTT	ctggtcgacCTACATGAGCACACAAAC	570
lpg0838	ctgggatccATGAATATTACCAAACAA	ctggtcgacTTAACCTTTAGCTGGGTC	570
lpg2550	ctgggatccATGAACTTGATGCTTGGA	ctggtcgacTCATTTAGCAGAGCAATC	570
lpg2992	ctgggatccATGAACATGAATCTAAAA	ctggtcgacCTAACGTATATATTGGAA	573
lpg0487	ctgggatccATGGAATATCTAACTCCC	ctggtcgacTCAACACGCCCTATAATT	576
lpg1645	ctgggatccATGAATGTCTATATTAAA	ctggtcgacTTATTTTTTCCGTGTAGC	576
lpg1954	ctgggatccATGCTTCCCAGTTCAAAA	ctggtcgacTTATGCTTCGGTAGGAAA	576
lpg2016	ctgggatccATGGCTGGTTTAACTGCT	ctggtcgacTTATAATAACTTCCAGGG	576
lpg0076	ctgggatccATGTCTTTAGATAATGAT	ctggtcgacTCAATGGGTTGTTCCAGA	582
lpg0453	ctgggatccATGGCTGATCCGACTTGT	ctggtcgacTTAAGTACCATATAAAGT	585
lpg1001	ctgggatccATGAAGAAATTTCTGGAT	ctggtcgacTTATTCATTGCCCACCTC	588
lpg2560	ctgggatccATGAAAACATATACAAAA	ctggtcgacTCATATCGTCATCGCCAA	588
lpg0087	ctgggatccATGCAAGAAAGTTTTGAT	ctggtcgacCTAGTCAGAACAGTACAA	591
lpg0405	ctgggatccATGCTGTATAATTTAACA	ctggtcgacTCAGGATATTGCTCGATT	591
lpg1124	ctgggatccATGCGTATGAAAATGTTT	ctggtcgacTTATGGATTGCAATAAGA	591
lpg1446	ctgggatccATGCATGAGATGATTGAC	ctggtcgacTCACTGCTCATTTTGCGT	591
lpg0852	ctgggatccATGAGCAATTTTAGAAAT	ctggtcgacTTATCTGTAACAAATAAT	594
lpg0967	ctgggatccATGCTACCTTTTAAATAT	ctggtcgacTTAGAACCTGGGGCCGTG	594
lpg1526	ctgggatccATGTTTATCTTTAAACGA	ctggtcgacTTAAGATGCTCCTTTTCT	594
lpg0268	ctgggatccATGAATCAAGATATGGAA	ctggtcgacCTATAAAAAAATAAGTTG	597
lpg1410	ctgggatccATGAAGATTCGATTTACT	ctggtcgacTTACCACCAGGAACGTGA	597
lpg0375	ctgggatccATGTATTCATCATTATTT	ctggtcgacCTAGGTGTTGAATGCGAT	600
lpg1647	ctgggatccATGAATATGAAACGGATT	ctggtcgacTTATCCATATTTCTTATC	600
lpg2993	ctgggatccATGATTCAGTTAGAAGAA	ctggtcgacTTATCCTAAAACTTGGCC	600
lpg2044	ctgggatccATGAGAGTTCTCAGTAGT	ctggtcgacCTAATCACGTTTAATATG	603
lpg2561	ctgggatccATGGTGGAAAATCTCTGC	ctggtcgacTTAAGATATAACAGGAAC	603
lpg0521	ctgggatccATGACTCCTCATATTATT	ctggtcgacCTAAGATAAGTATCCAGG	609
lpg2086	ctgggatccATGAAAAAGCTTCTGTTG	ctggtcgacTCATACAGTCACCTCATT	609
lpg2380	ctgggatccATGCAAAGACCATTGGCC	ctggtcgacTCAAAAATTTAATCGCTT	609
lpg2268	ctgggatccATGAAATTATGTACTAAA	ctggtcgacTCATCGGTGAACTTTATG	612
lpg1933	ctgggatccATGATTTATAAGATAACA	ctggtcgacTCAGAGAGGATTGCAATC	615
lpg2371	ctgggatccATGCTTCTAAAATACTTA	ctggtcgacTTAATCCTCCCAGTGCCC	615
lpg2444	ctgggatccATGTCTTCTGTTAAGCTT	ctggtcgacTCATAGACTATTGGTATG	615
lpg0287	ctgggatccATGCGAACTTTAGCGAAA	ctggtcgacTTACTCTTTAGCGCGAGA	618
lpg0556	ctgggatccATGGATATTAAAAAACTT	ctggtcgacTTAACGATCATCCAGGCT	621
lpg1754	ctgggatccATGGAGGAATATAAAATA	ctggtcgacTCATCGCCAAAAAGAAAT	621
lpg0210	ctgggatccATGAAAAATATATATCCA	ctggtcgacTTAGGGTTGAGGGCAGTT	624
lpg2904	ctgggatccATGATTATGTTAAAAGAA	ctggtcgacTTAATTGCCTTCATCATC	624
lpg2938	ctgggatccATGACTGCATTAATTTAT	ctggtcgacTTACTCAACCAAATGGGT	624
lpg1689	ctgggatccATGTATCACTATTTATTC	ctggtcgacTCATGTTTTGATTAATGA	627
lpg2344	ctgggatccATGACTCGATTCATAATG	ctggtcgacTTATGGTTTGTTGCCAAA	627
lpg2158	ctgggatccATGGTTATGTCGCTCTCT	ctggtcgacTCAATTTATTTTACAGTG	630
lpg2455	ctgggatccATGACGAAAATTGTTTAT	ctggtcgacTTAATGATGGGGCTGTAT	630
lpg0998	ctgggatccATGGCAGTAAAGCAATAT	ctggtcgacCTATAAGTATTTCTTAAA	633
lpg2199	ctgggatccATGTACCCAAATTTCTTG	ctggtcgacTTAAAAATCTAAAGTATT	633
lpg0732	ctgggatccATGAGAATTACATTACTT	ctggtcgacTTACTTATAATTTCCTTG	639
lpg1065	ctgggatccATGAAGAAAAGAGAAAAA	ctggtcgacTCAAGGAGTGTGTTCATG	639
lpg1111	ctgggatccATGCCAACTTATTTTGAT	ctggtcgacTTAATGTGAGTGTCCATG	639
lpg2205	ctgggatccATGCAAGATTCCTTTTTC	ctggtcgacTTAAGAGACTATAAGAGA	639
lpg2461	ctgggatccATGGATAATAGGAGAAAA	ctggtcgacTTAAGAAGGGCTATCAAA	639
lpg0880	ctgggatccATGAAAATGAAATTACAA	ctggtcgacTTATAAGTTGACAGTAAA	642
lpg2170	ctgggatccATGTATTTTTTAAAAAGG	ctggtcgacTTAACGAGGATGTTTCCA	642
lpg1267	ctgggatccATGTGGCTTCAAAGGAAG	ctggtcgacTTACGTCACTCCATCTTG	648
lpg1752	ctgggatccATGCGGTTCTTGCGGGTG	ctggtcgacCTAAAACACGCTATTAAG	648
lpg0796	ctgggatccATGTTTAAAAAATTGACT	ctggtcgacTTATTTTCCGAGTGTATT	651
lpg1975	ctgggatccATGGGTTATAATGAAACC	ctggtcgacTTATTTGATGCAATTCAA	651
lpg1991	ctgggatccATGACTTATTCTTTTTCC	ctggtcgacTCAACCCCCTTTTTCATA	651
lpg2257	ctgggatccATGAATTATTTCATTGGG	ctggtcgacTTACGGTGTGGATATTTT	651
lpg2271	ctgggatccATGCCTTCTTACAACAAT	ctggtcgacTTAGACGGTTTGTAAATT	651
lpg2497	ctgggatccATGATGCTCGATGTAATT	ctggtcgacTTATAAAGAGGAAACTCC	654
lpg0901	ctgggatccATGCCTCAAAGACAATCT	ctggtcgacTTAATAGTGCAAATGTAT	657
lpg1633	ctgggatccATGAAAGCAGTCGCAAAT	ctggtcgacTCAATTTCCAGTTGATGA	657
lpg1606	ctgggatccATGATTGATACAATACAG	ctggtcgacTCATTTCAGCTTTTCCAA	660
lpg2408	ctgggatccATGCTCACCAAAAATCTG	ctggtcgacTTAAGCAATAAGCATGGG	660
lpg2643	ctgggatccATGCCTTTTTGTTTTTCC	ctggtcgacTTAAATCATTAAAACAAT	660
lpg1851	ctgggatccATGTCATTTGAATTGGTC	ctggtcgacTTAAAGGCGATGATTTGC	663
lpg2128	ctgggatccATGCCCCAGACTTTGGAT	ctggtcgacTTATGTAGAATGCCCTGA	663
lpg2740	ctgggatccATGACAAATAGAGAACGT	ctggtcgacTCATAAGTCTCCTTCGTT	663
lpg2761	ctgggatccATGCAACATATGGAGAGT	ctggtcgacTTATTTAAGTTTGTTATT	663
lpg2162	ctgggatccATGACGGATGTTCGACAA	ctggtcgacTCAGAAGATCCTTGGTTT	666
lpg2543	ctgggatccATGACTTTGATATTGAAA	ctggtcgacCTAAGCACTTACTGCGGC	666
lpg1230	ctgggatccATGTGCGGTCGTTTTGCT	ctggtcgacTTATTCAGATAATGGCTC	669
lpg2373	ctgggatccATGCCTATGTCTGATTTT	ctggtcgacTTACGTTTCTCCTGCTTC	672
lpg0401	ctgggatccATGGAGTCCCTTATGCCT	ctggtcgacTTAATGGAACCCATGCCC	675
lpg0292	ctgggatccATGCCAAAACAAATCAAA	ctggtcgacTCATATTTTTAAAGTCTT	678
lpg1604	ctgggatccATGTATTCCTATATAGAT	ctggtcgacTTAAATATTGGTAATTTT	678
lpg1697	ctgggatccATGAATACATTATTTACT	ctggtcgacTTATGCTACAAGATAACC	678
lpg1083	ctgggatccATGGCGCTAATTGATCAA	ctggtcgacTTATATCCCTATGTGTGA	684
lpg2097	ctgggatccATGAATTCAATGGATATG	ctggtcgacTTAAGCCAGTATATCCTC	684
lpg1823	ctgggatccATGAGAAAACTGGTATTA	ctggtcgacTTAAACAACACATTGTTG	687
lpg2669	ctgggatccATGACGCAGCGCAATTTG	ctggtcgacTTAACACAGCCTTCCTCC	687
lpg0294	ctgggatccATGCCAAAATACACACTG	ctggtcgacCTATCTGATGGATTGAGT	693
lpg2494	ctgggatccATGACTATGAAATTTCCT	ctggtcgacTCATACCAGTCCAATCAA	693
lpg0252	ctgggatccATGGTGATAATAGTCAGC	ctggtcgacTTATACCATTAATTTATT	696
lpg0596	ctgggatccATGAGAGAAGGCTTGCGA	ctggtcgacCTATCTTTTTTTCATTAT	696
lpg1110	ctgggatccATGGTCAGATTTTTCAAA	ctggtcgacTTAATAAGATAGCTCGCA	696
lpg2507	ctgggatccATGCCTGAAGAGACGAGC	ctggtcgacTCAATTAAATAAGGCATT	696
lpg0815	ctgggatccATGAAATGGGTATTGGTT	ctggtcgacCTAGGCATGAAGCAACAT	699
lpg2030	ctgggatccATGATGGCAAAAGATTAT	ctggtcgacTTATCCGCCAACGCTGCG	699
lpg0042	ctgggatccATGAATAGATATTCCATA	ctggtcgacTTAAGTGTCTTTTGTGAT	702
lpg2275	ctgggatccATGGAGCATATTATGAGA	ctggtcgacTTAATCTCCCTGTTTGCG	708
lpg2682	ctgggatccATGGCAAAAAAAAGATTA	ctggtcgacTCAGTGGATTTCATGATT	708
lpg1243	ctgggatccATGGAAGATATTCAAAGA	ctggtcgacCTACATATAATAGTTTAC	714
lpg1679	ctgggatccATGAATAGTCAATCAGAT	ctggtcgacTTAACTTATTACCCACTC	714
lpg2762	ctgggatccATGAAGATTTTATATGTA	ctggtcgacTTAATTACCCTTTCTCAA	717
lpg2954	ctgggatccATGCTTGATTTCATATCG	ctggtcgacTTAGTTTTCTTTCTTATG	717
lpg0380	ctgggatccATGCCTATGATTGACCTA	ctggtcgacTCACTCTTTAGGTTCAAT	720
lpg0769	ctgggatccATGTCAACTGTCGCGCAA	ctggtcgacTTATATGTGAATTTCTAA	720
lpg1563	ctgggatccATGCTAGAAATGATTCAT	ctggtcgacTTAATTCAATCTTAAACG	720
lpg2221	ctgggatccATGACGGAGCGCAAGAAA	ctggtcgacCTATTCAGGAACAGGTCT	720
lpg0036	ctgggatccATGAATTATCAATACTCT	ctggtcgacTTATTCTGTTAATAATAG	723
lpg0168	ctgggatccATGAAAAACAATAGACAT	ctggtcgacTTACTTAGTCGTGTTTTT	726
lpg0246	ctgggatccATGTATAAAAATATACTG	ctggtcgacTTAAATGGACATACGAAT	726
lpg0830	ctgggatccATGAACTATTTTGGCAAA	ctggtcgacTTAAGCACCCTTTTTATT	726
lpg1332	ctgggatccATGAAAAATAGATTTGCC	ctggtcgacTTACTCATTAATCCAGAT	726
lpg0409	ctgggatccATGCCTAGTTTAACCTGT	ctggtcgacTTATATGGTTTTTTCATT	729
lpg2557	ctgggatccATGTGGTATTATTTTCAA	ctggtcgacTTAGGAACGCATCGCTAA	729
lpg0056	ctgggatccATGGATATTATAATGATT	ctggtcgacCTACGAGTTTTTCGGTTC	732
lpg0898	ctgggatccATGCACTTAACAAGAGAG	ctggtcgacTTAATGAATAGCCAATGA	732
lpg2585	ctgggatccATGAAAGAAATCAGCGCT	ctggtcgacTTATTCGACTGGAAAATT	732
lpg0054	ctgggatccATGGAATTGATTTTAATA	ctggtcgacTTAAGCATGAGCTTGTTC	735
lpg1595	ctgggatccATGGAGCAAAAATCAAAA	ctggtcgacTTATTGCTTAAAATCAGC	735
lpg1990	ctgggatccATGCTAAATAAAATAATT	ctggtcgacTTAGGGAATCGTATTATT	735
lpg2572	ctgggatccATGTTTATGAGCTATTAT	ctggtcgacTTACTGAGCAAATAAAAC	735
lpg2936	ctgggatccATGGCTGTGAGAACAATA	ctggtcgacTTATAGATCACCTCCGGC	735
lpg0731	ctgggatccATGAAGAAGTTAATTCAA	ctggtcgacTCAGGTTGACTTGTCAAA	738
lpg2884	ctgggatccATGACATTAAAACAATTT	ctggtcgacTTACTTTGAGCCAGTGAG	738
lpg0969	ctgggatccATGGTAAGTTTGGAGCAT	ctggtcgacTTATATATCAAGCTTTAT	741
lpg1113	ctgggatccATGGGTATCACTAATGAC	ctggtcgacTTATTTCAGGAAATCATG	741
lpg1709	ctgggatccATGAGTATCCGAGTCATG	ctggtcgacTTAATATTCAGCAACATA	741
lpg0058	ctgggatccATGAATCATACTTCAATT	ctggtcgacTTACATAAGCAACATGAA	744
lpg0377	ctgggatccATGAACAATTTACCCCCT	ctggtcgacTTACCTCTCTGATTTTTG	744
lpg1286	ctgggatccATGGCTGGTCATAGTAAA	ctggtcgacTTAATTCATTGATTCTAA	744
lpg1931	ctgggatccATGTCCAGGGCTAAATTT	ctggtcgacTTAGCATGATGCAATTAC	744
lpg1466	ctgggatccATGCATGACCATATGATA	ctggtcgacCTATATTTGGCAAAATGC	747
lpg1551	ctgggatccATGAGGAGTTACCCAATG	ctggtcgacTCAAGGTCTGCTTGGTCT	747
lpg1947	ctgggatccATGTTTTTTAAACGTGAA	ctggtcgacTTAAGAAAGTCTATGAGT	750
lpg2592	ctgggatccATGATAATTGATTGGCCT	ctggtcgacTTAAAATAATTTTTCATA	750
lpg2628	ctgggatccATGGCATTCATTAGACAT	ctggtcgacTTATCTGAATCCCAAAGC	753
lpg0973	ctgggatccATGAAATTAGTTTTTAAC	ctggtcgacTTAGATTGAATCTTCTTT	759
lpg2577	ctgggatccATGTTAGTAACTCCAAGG	ctggtcgacTTATATCCAATCAGGTAA	759
lpg0034	ctgggatccATGAAACTACACTCTATC	ctggtcgacTCAGTTCTCATGGATAAA	762
lpg1043	ctgggatccATGAATGCGCAAGGACGT	ctggtcgacTCATTGAAACCACCTTAA	762
lpg0893	ctgggatccATGGAGTCTGTTATGAAA	ctggtcgacTTATACTGCTTGATTTTC	765
lpg1644	ctgggatccATGTATTTAAGTTTGCCT	ctggtcgacTCATGAAAAACGCCAATT	765
lpg1968	ctgggatccATGGGGAAATTTTATATG	ctggtcgacTCATATGTTGGTTATCAC	765
lpg0080	ctgggatccATGAACAGATTAAAATTT	ctggtcgacTTAAACTCTAGGGGATAA	768
lpg1121	ctgggatccATGTTTAAAGAAATTATC	ctggtcgacTTAAATTATATTCACATT	771
lpg1158	ctgggatccATGATTATATATTTATCA	ctggtcgacTTAGCTGCCGGTTGACGA	771
lpg1343	ctgggatccATGAAACTGATAATGGAT	ctggtcgacCTAACTAACTCCAGTATT	771
lpg1409	ctgggatccATGACAATACTTGTTTTT	ctggtcgacTCAGAGCATTTTTTTGAG	771
lpg1366	ctgggatccATGTTAACTTTGTTATCG	ctggtcgacTTAATGGATTCGAATAAA	774
lpg1622	ctgggatccATGAAGGACACATTCATG	ctggtcgacTCATCTGGAATAGACTTT	774
lpg1960	ctgggatccATGTTTTTCTCTAAAGAT	ctggtcgacTTATTTGGGTTTTGGCAT	774
lpg2342	ctgggatccATGAATCAAATTAAATGG	ctggtcgacCTATGAATTGATCTGTGA	774
lpg0282	ctgggatccATGTCAAGACGTGAGTGG	ctggtcgacTTATTTTTCGCCGGTTAC	777
lpg1772	ctgggatccATGTCTTCGCAAACCAAT	ctggtcgacCTAAATTTTCTTAACTAT	777
lpg0666	ctgggatccATGCGTAATACTCTGCTT	ctggtcgacTCATATAGCCTCCAGTGA	780
lpg0101	ctgggatccATGCTGAAAAAAATATTG	ctggtcgacTTAAGAATATAAATAGCT	783
lpg1149	ctgggatccATGACTGTGCAAAAATAC	ctggtcgacTTATCCATGAGAAATATT	783
lpg2067	ctgggatccATGACAAAAATTACAACA	ctggtcgacTTATTCTTGTCTACCACG	783
lpg2301	ctgggatccATGAAAAAGATGGCGAAA	ctggtcgacTTAGGGCCCCCGGGGGGT	783
lpg0201	ctgggatccATGAATAAGATGATAATT	ctggtcgacTTATTTTCTGGGCGTCGA	786
lpg2969	ctgggatccATGACGGCAGGGGGTACA	ctggtcgacTCAAAACACAAAGCTTTG	786
lpg1209	ctgggatccATGAAAAGCTTACCAATC	ctggtcgacTCATGGCAAATATATTCT	789
lpg1741	ctgggatccATGAAAAAATTGATTTAT	ctggtcgacCTATATAACACTTATACA	789
lpg2253	ctgggatccATGAAATCGCTATTGACT	ctggtcgacCTAATTGCGACGAATACG	789
lpg0649	ctgggatccATGAATACAAGGGAGACT	ctggtcgacTTATAATTCTAACTCAAC	792
lpg1445	ctgggatccATGAATATCGATTTGCAG	ctggtcgacTCATGCAGCCTGCAAATG	792
lpg2678	ctgggatccATGCCCAGTACTTACATT	ctggtcgacTTAATTAAGTTTTGCTAT	798
lpg1233	ctgggatccATGAAAAAAATTATCACA	ctggtcgacTCACTTTAGCTCAGAATA	801
lpg2604	ctgggatccATGATCATGCTGAAACAA	ctggtcgacTTAGGAACACTGGTTTAA	804
lpg0107	ctgggatccATGGAATGCTTAAGTTTC	ctggtcgacCTAAAAATGGAAATTCAT	807
lpg1820	ctgggatccATGATCCTGGTGGTGAGG	ctggtcgacCTATTCCATAGTTAGTTT	807
lpg1996	ctgggatccATGTTACGTGGTTTAAAA	ctggtcgacTCATAAATTTCGTACCGA	807
lpg2425	ctgggatccATGGATATGAGAGAAAAA	ctggtcgacTCACATAGGCGCAACAAG	807
lpg2870	ctgggatccATGATATCCGGTGAGTTA	ctggtcgacTCACAAAAACATATGAAT	807
lpg0981	ctgggatccATGATGAGAAAATACAGC	ctggtcgacTTACTCATTGAGATACCT	810
lpg1460	ctgggatccATGAATGTCATTATAAAC	ctggtcgacTTAATCAGCATGCGTCAG	810
lpg1484	ctgggatccATGCCTTCAATGGAAATG	ctggtcgacTTAGATTCTTAACACTTG	810
lpg2845	ctgggatccATGACAATGAAAAATGAA	ctggtcgacTCATTTGCTTTTATTAAT	810
lpg1528	ctgggatccATGAAACGTTATGTTTTT	ctggtcgacTTATATTTTCCTTTGTAA	816
lpg1436	ctgggatccATGGAATGCCATTTTGTG	ctggtcgacTTAATACTGTGGTTTACA	819
lpg0065	ctgggatccATGATGTCTTACATGCTT	ctggtcgacCTATTTTTTACGTAATAC	822
lpg1000	ctgggatccATGAATAAATTGTCTACC	ctggtcgacTTAAAATCTCCCTAAATC	822
lpg1268	ctgggatccATGAATACGGAGAAACTA	ctggtcgacCTACTTCGCATTTAAGGT	825
lpg0676	ctgggatccATGCATAAAATCATAAAT	ctggtcgacCTAGGCATAACAGGCAGA	828
lpg2411	ctgggatccATGTGGATTTTTAAAGAT	ctggtcgacTTAAGTATACGATGGTCC	828
lpg1465	ctgggatccATGGACAGAAAAATGATT	ctggtcgacTTAATTAAATTGTATAGT	831
lpg2339	ctgggatccATGTTTTTTATGTATTTT	ctggtcgacTTATAAAATTCTCTCAAT	834
lpg2356	ctgggatccATGGCGCTTTTTATATTT	ctggtcgacTTATTCCTTTTCTTTGAC	834
lpg2541	ctgggatccATGCTAATGGAATTCGAA	ctggtcgacTTACATTATTGTACAACG	834
lpg1482	ctgggatccATGGGTAAGGTAAACGCA	ctggtcgacTTATTTTGAATTAGATCC	837
lpg2325	ctgggatccATGAGTTATCAAAAACCA	ctggtcgacCTATATTTTGAGTGGCAA	837
lpg0675	ctgggatccATGAAGCCAGGAAGTCTG	ctggtcgacTCATTCAGGACAGTTGTT	840
lpg2417	ctgggatccATGATAAAAGATGTCTTT	ctggtcgacTTATATCGAGTAATTAAT	846
lpg2551	ctgggatccATGACAATAACTACTATA	ctggtcgacCTATCTAATGCTATGTCC	846
lpg0518	ctgggatccATGACAGACCTTAGAACA	ctggtcgacTTAGTTGAATTGATAAGC	849
lpg0698	ctgggatccATGTCTTCCAATCCTTCT	ctggtcgacTCAAATTTTTTCATCCTC	852
lpg2048	ctgggatccATGCTCTTTTATATCCAG	ctggtcgacTTAATGATTAAAAAAATG	852
lpg0219	ctgggatccATGGAGGTGACCCCTATG	ctggtcgacTTAAGGATTACAATAAGG	855
lpg2107	ctgggatccATGACTTTGAACCCGCTA	ctggtcgacTCATGCATTTGCTACCCC	855
lpg2555	ctgggatccATGGAGTTAACCATGGCC	ctggtcgacTTAAATCATTCTATTGAG	855
lpg2979	ctgggatccATGAATTTCAATATTATT	ctggtcgacTTATTCTTTTTCAAGAGT	855
lpg2946	ctgggatccATGTTTTACTATCGCGCA	ctggtcgacCTAGATCTCATTGTAAAA	858
lpg0043	ctgggatccATGGTTAGCTATTTATTT	ctggtcgacCTAAATTGAATTGGATTC	861
lpg2684	ctgggatccGTGTTTTCGCCTGAAAAA	ctggtcgacTTATAAGTTGAGTAATTT	861
lpg2757	ctgggatccATGTCTAAATCCATATTT	ctggtcgacTCATGATTGATTATCTGC	861
lpg0393	ctgggatccATGCTTTCATCAACAAAG	ctggtcgacTTAAACTTTGGGATTCTT	864
lpg0189	ctgggatccATGAAACCAGGTTATTTA	ctggtcgacTTACAAACAATGTTTATT	867
lpg0982	ctgggatccATGCAGGAAAAATGCAGA	ctggtcgacTTAACTCGAAAGATCTAT	867
lpg2011	ctgggatccATGATTCATAGTATGACG	ctggtcgacTTACTCAAAATTCTGAAT	867
lpg0667	ctgggatccATGTATTCAAATCATTCT	ctggtcgacTTACGCATAATGATTCAT	870
lpg1685	ctgggatccATGCAATGTGCTATCGAG	ctggtcgacTTAGTAAAAACCTGGGCG	870
lpg1617	ctgggatccATGGATAAGAACCTAAAA	ctggtcgacTTAGTCATTAATTTCGCA	873
lpg0044	ctgggatccATGGATTCTCTAGATTTA	ctggtcgacTTAATAAAATTCAACTAT	876
lpg1951	ctgggatccATGGGGAGCTTCATGACA	ctggtcgacTCATATTTTTTTAGTCAG	876
lpg2053	ctgggatccATGAAATGGCAAATTCCC	ctggtcgacTTATATGCTTTTTTCAAA	879
lpg0166	ctgggatccATGGCAGGAACAAGTTTA	ctggtcgacTTACTTCGTATTCATTAG	885
lpg1016	ctgggatccATGGATTGTCTTGGAGAC	ctggtcgacCTATCTGTTTACTGTGAC	885
lpg1549	ctgggatccATGGACGAGATCAAAAAA	ctggtcgacTTAGCGCTCTCCAATCGT	885
lpg1668	ctgggatccATGTCAAGGACGACAAAA	ctggtcgacTCATGATTTATAAGACAA	885
lpg2874	ctgggatccATGAATATATTTCTAAAG	ctggtcgacTTACAATGTATGAGTATT	885
lpg1317	ctgggatccATGAAACAAAAAATTGAT	ctggtcgacTTATTTTTTCAAATCAAA	888
lpg1594	ctgggatccATGCAAGTTATACCTTTC	ctggtcgacCTATAAATCCAAATAACG	891
lpg1670	ctgggatccATGGGTAGCTCCTATAAT	ctggtcgacTTAAATAGACAAAGTAGG	891
lpg0889	ctgggatccATGCAAAAAAATAAACAA	ctggtcgacTTATTCCTGTAAAGAGGC	894
lpg2254	ctgggatccATGCCTGGTCCCCATTCT	ctggtcgacTCATACGGCTACCTTTTC	897
lpg0432	ctgggatccATGGAATCAATTATGCAT	ctggtcgacTTAATAACGACCTTCAAA	900
lpg2962	ctgggatccATGGATGAGCAAAAAATG	ctggtcgacTTATTTTTTTATCAATGT	900
lpg0902	ctgggatccATGACTATGGAACCAGTG	ctggtcgacTTATGCAAAAATTAGTCT	903
lpg1136	ctgggatccATGAAGAAAATCATTTTA	ctggtcgacTTATTTAAAACGAGAATA	903
lpg2481	ctgggatccATGACTTCAGTCATGCCT	ctggtcgacCTAGGCTGTCTCAGGTTG	903
lpg2858	ctgggatccATGACTGACGGAGTTGTA	ctggtcgacTTAGCCACGAGACCTCCG	912
lpg0030	ctgggatccATGCTCTGTAATGGGAGT	ctggtcgacTCATTTTAAAAAATTAAC	915
lpg2404	ctgggatccATGGCAACGACATTAATT	ctggtcgacTCATTGAGAGATCACTCC	915
lpg0017	ctgggatccATGGAATTACTTATGCGC	ctggtcgacTTAACCGGACGTAGCATG	918
lpg1042	ctgggatccATGGTTAACCTGTCACAT	ctggtcgacTCAATGATGCTTATAAAA	918
lpg1728	ctgggatccATGTATTTGATGAGAGAA	ctggtcgacTCATTTGAGCACCATTTT	918
lpg2351	ctgggatccATGCAAAATATTTGGCTT	ctggtcgacTTATAAACCAGGTTTCAA	921
lpg0064	ctgggatccATGAGCAGTTTGAAAAAT	ctggtcgacTCACGCAGCTTTTTTCAT	927
lpg2854	ctgggatccATGATGTGGCGGGTTTTA	ctggtcgacTCATTGATACCACCCACG	927
lpg2462	ctgggatccATGTCAAAACAAGAAAAT	ctggtcgacCTATTTTTCAGCTATTAC	933
lpg2498	ctgggatccATGACAATAACTCATACA	ctggtcgacTTAATTTAAAAAGCTTAA	933
lpg1803	ctgggatccATGAGTCAATATACAAGG	ctggtcgacTCATAATTTATTGACCTT	936
lpg0431	ctgggatccATGCTTATGTCTATGTCG	ctggtcgacTCAATGCTGAAGTATCAT	939
lpg1498	ctgggatccATGAAAGGCCTATTCATG	ctggtcgacTCACAAACGCTTCTCTGC	939
lpg2370	ctgggatccATGAAACACTGCCCTATT	ctggtcgacTTAATCAAAAAAATTTAA	939
lpg0016	ctgggatccATGGCGCCAGTGCTTATG	ctggtcgacCTAACCATCGGCGCATAA	948
lpg0191	ctgggatccATGATATCCCAAAAAGAA	ctggtcgacTTATTTTAACTGAGGCTT	954
lpg1656	ctgggatccATGTATCATTTGATACGG	ctggtcgacTTATTTATATTCACTGAC	954
lpg1152	ctgggatccATGGCGCTTATCTATCAG	ctggtcgacTTATTGCTGGATTGTTTT	957
lpg2847	ctgggatccATGCTAAAGCGGTGCTAC	ctggtcgacCTAGGGAAACTGCTTATT	963
lpg2950	ctgggatccATGGAATATGGCAACCTT	ctggtcgacTTAAATGTAATAAAATTT	966
lpg1101	ctgggatccATGACTACGTCGGTGTCT	ctggtcgacCTACCTCATTGCAAGCTT	969
lpg1137	ctgggatccATGATTCAAAGAGGATTT	ctggtcgacTTATTTCTTGGTAGGGGA	969
lpg0620	ctgggatccATGAAATCAAGAGAAAAA	ctggtcgacTTATAAAAAGGGATTACT	975
lpg0988	ctgggatccATGACTAATACTGTCTTT	ctggtcgacCTATCGTTTTTGAGGTTG	975
lpg1238	ctgggatccATGTCCTCACCACCTGAT	ctggtcgacTTATCGGTAAAAATTTAT	975
lpg0160	ctgggatccATGAACTTAAAAAAAGAA	ctggtcgacTTATAAATTATTTAGCCT	978
lpg2827	ctgggatccATGGATATGGATTTTTGC	ctggtcgacTTAATAAAAAATCTCAGC	978
lpg0200	ctgggatccATGTTACCGTTTATTTTC	ctggtcgacCTAGTGATAATTTTCTGA	990
lpg1738	ctgggatccATGAAAATAAAGTTTTTG	ctggtcgacCTAATTAAATCGGTACTC	990
lpg1104	ctgggatccATGAATCAAAAGCAAATA	ctggtcgacTCAAGCTAAATGAAAATG	993
lpg2085	ctgggatccATGAAAGCCTTTTTTATT	ctggtcgacTTAAAAGGCGCAACAATT	996
lpg0804	ctgggatccATGTTTAAACGCATAGGA	ctggtcgacTTATCCTATCATGGGTTG	999
lpg1189	ctgggatccATGGAAAGAAGGACAAAT	ctggtcgacTCACCAAAAGGCATTAAT	1002
lpg0195	ctgggatccATGGAGAATGATATGCCT	ctggtcgacTTACATTTTTTTTGATAG	1005
lpg1817	ctgggatccATGATTCCTTTTGGGAAG	ctggtcgacCTATCCCAAATTAGTAAC	1008
lpg0926	ctgggatccATGACTAGATTAGAAGAG	ctggtcgacTTAATCCCCATGGCCATT	1011
lpg2171	ctgggatccATGAGCACTGATAATTTA	ctggtcgacTCAAAATAGTCCTTGTGT	1011
lpg0716	ctgggatccATGTTTGATGATACTAAT	ctggtcgacTCAGCAGAGAGATAATTC	1014
lpg1822	ctgggatccATGGTATGCAGGGAGGAA	ctggtcgacCTAGAATCTTAAACCACA	1020
lpg1316	ctgggatccATGCACGAATGCGTGATA	ctggtcgacCTAATAACTTTTTCGCAG	1023
lpg0033	ctgggatccATGGGATGGACTGATCGA	ctggtcgacTTACTGTAATGAATGGCT	1026
lpg1084	ctgggatccATGAATATGCCTGAACTA	ctggtcgacCTAATTTTTCTGTTTGAT	1032
lpg1489	ctgggatccATGCGTAGAAGTAAAGCA	ctggtcgacTTAATGATGCAAGGAGGT	1032
lpg0767	ctgggatccATGAACCCATTAAATGGT	ctggtcgacTTATCCTTGTAAAATTGT	1038
lpg1481	ctgggatccATGAAAACTATTTTTGCA	ctggtcgacTTATAGCTTTTGTCTATT	1041
lpg2435	ctgggatccATGATAACTAACAACATA	ctggtcgacTTATTCAGCTAACTCAAG	1044
lpg2952	ctgggatccATGCCAAGAGCTAGGTTC	ctggtcgacTTAACCAACAGACATGGA	1044
lpg1944	ctgggatccATGCTATACTTGCTGATA	ctggtcgacTTAAATTAACTGATTCAA	1047
lpg0439	ctgggatccATGGCCGATCATTCCCCC	ctggtcgacTTATGCGAAGGGATTTAT	1050
lpg2210	ctgggatccATGACGAATGATCATTAC	ctggtcgacTTATTTTGCCTGATTAAT	1050
lpg0267	ctgggatccATGTCAATATCATTTAAG	ctggtcgacCTAAAACCACTTCTTTTT	1053
lpg0134	ctgggatccATGCGAATAGCGACATTA	ctggtcgacCTAAGGTTGTTTTAAAAT	1071
lpg0564	ctgggatccATGAAACATACTTACAAT	ctggtcgacCTATCGAATATCAAAAAG	1071
lpg2942	ctgggatccATGAATAAAAAAAGCATT	ctggtcgacCTAAACAATATAACTTGC	1071
lpg0739	ctgggatccATGTCAAGACCTACACGT	ctggtcgacTTATTTGTAACGTACTCT	1074
lpg0670	ctgggatccATGCATCTTTGCCTTATA	ctggtcgacTTATAAATATTCATCCAG	1083
lpg0059	ctgggatccATGCAGTTCTGCCAGATG	ctggtcgacCTACCTTTGGAGTAGAAC	1107
lpg0227	ctgggatccATGTCATATTCAATAGAT	ctggtcgacTCAGTATAAGATTCGTCT	1107
lpg1661	ctgggatccATGAATACTGTTCCTTTA	ctggtcgacTTATATTCGAATAAATAC	1119
lpg0514	ctgggatccATGAAACATTTTGATTTT	ctggtcgacTTAATTTTGAGCTAACTT	1122
lpg2219	ctgggatccATGGAGAAAGACAGGATG	ctggtcgacCTACGAAAGAGTTGAGGT	1137
lpg0527	ctgggatccATGGAAGTCTTTATGATC	ctggtcgacTCAGTTACTCATGATTTT	1152
lpg0279	ctgggatccATGATGAAAATTGAATCA	ctggtcgacTTATGGACTCTCTAACAG	1167
lpg1423	ctgggatccATGATTAATTTATGGCCA	ctggtcgacTTAATCCCCTTCCAAACC	1170
lpg1190	ctgggatccATGAAAGCGAAAGTTATT	ctggtcgacTTATACCAATGCCAATAA	1173
lpg0096	ctgggatccATGCCTAAAGTTATTATT	ctggtcgacCTATGAATTATGGAGTGG	1194
lpg1994	ctgggatccATGAAATCGAAATTAATT	ctggtcgacCTACTTCAACTGTGCCAA	1194
lpg0178	ctgggatccATGAACAGGCCCGTTGTC	ctggtcgacCTAAAATGTTTGGATAAC	1233
lpg0113	ctgggatccATGGTTGTAGAATTGGAT	ctggtcgacTTATTTATTAATAATGTC	1245
lpg2731	ctgggatccATGAGCAATACAGAATAC	ctggtcgacTTAATTACCCTTAAACAA	1251
lpg0742	ctgggatccATGAGTGTCTGGCTATTT	ctggtcgacTCATGTCATTTTAGAAGC	1254
lpg0378	ctgggatccATGTCTTCTTACAACGAA	ctggtcgacTCAGGGGGTAAATTGTTC	1257
lpg0955	ctgggatccATGGCATTATTTTCTTCT	ctggtcgacTTAGATGGATTCAGACTC	1263
lpg1263	ctgggatccATGAAAAAAAGTATAAAA	ctggtcgacCTAATCAGAATTAATTTT	1269
lpg0886	ctgggatccATGTGTGCAGCACACCAC	ctggtcgacTTAACCTAACTCGGCATT	1281
lpg2811	ctgggatccATGGAGCTAACAATTATG	ctggtcgacTCATACCGTTTTCCTTTT	1281
lpg1621	ctgggatccATGCACACAAAAAAGGAT	ctggtcgacTTAGTTTATTTTAAGTTT	1320
lpg0081	ctgggatccATGCGGTCTAAATTTTTT	ctggtcgacCTAGAGTTTAATGCTCGA	1326
lpg0077	ctgggatccATGAAAAGGGAAATTGAT	ctggtcgacTTATTCGCCACGCATCAA	1329
lpg2525	ctgggatccATGAAAGAAAAATACAAA	ctggtcgacTTATAAAATAGAACAAAA	1335
lpg2927	ctgggatccATGGAGGTTGTCTTGTTT	ctggtcgacTCAGGCACCGCGTTTTGC	1350
lpg0625	ctgggatccATGTGCTATCATTTAATC	ctggtcgacCTAAGCCTTATTAGCCGA	1356
lpg2080	ctgggatccATGAAAAAAATTCTTCTG	ctggtcgacTCACCTCATTTGATTAGC	1386
lpg0809	ctgggatccATGTTCAAACCCCAAGGA	ctggtcgacTTATTTTTTCTGTGAAAA	1416
lpg0176	ctgggatccATGAGCGCACAAGTTGCA	ctggtcgacTCATAACTGCGCCAACTC	1443
lpg1810	ctgggatccATGAATTGGGATGTTATT	ctggtcgacTTATTTAGTCGGTGCTGG	1479
lpg2644	ctgggatccATGATACATCGAAATAAA	ctggtcgacTTAAAAGGCTCTTACAGC	1482
lpg0276	ctgggatccATGATAAATAAAAGTCGT	ctggtcgacTTACACGGTAATCATAAC	1500
lpg2958	ctgggatccATGCATCGGGATTGCGTC	ctggtcgacCTAATAAACCGACTGATC	1506
lpg2812	ctgggatccATGAGAAAAAAGCCTCTA	ctggtcgacTCAATTAGTTTCCGCTGT	1524
lpg2225	ctgggatccATGAATTGGAAAAGGTTT	ctggtcgacTTATCTCTCAGCAATAAC	1530
lpg0900	ctgggatccATGGCTTTTAAACTCTGG	ctggtcgacTCAATGGATTAGCTCTTT	1569
lpg1469	ctgggatccATGAGTAAGGTTATTCAC	ctggtcgacTCATATTTTTTCTCCTTT	1599
lpg1718	ctgggatccATGATTATTTTATATGAT	ctggtcgacTCAAAAAAACTTGCTTTC	1638
lpg1702	ctgggatccATGTCACTTGCTACTTAT	ctggtcgacTTAATGCCGGACGGCTGG	1641
lpg1615	ctgggatccATGACTAATCGTTTGCCC	ctggtcgacTTATTCTCCTTTTTCATT	1782
lpg0686	ctgggatccATGTTTATTAGTAACAGT	ctggtcgacTTAGTTCTCATCAATGCT	1791
lpg1855	ctgggatccATGTTGCAGAAGTTAAAT	ctggtcgacCTATTTCCTTTCTATTTT	1875
lpg1183	ctgggatccATGTGCATTGAGAAAATA	ctggtcgacTTATGATTTCATGACATA	1893
lpg2815	ctgggatccATGCTATTGATAATCATT	ctggtcgacTCATTTGCCAGAAGAGAG	2052
lpg0690	ctgggatccATGGCAGCACCATTGGCT	ctggtcgacCTACCATTTCAGCAAGGG	2148
lpg0221	ctgggatccATGAGTAGCCACATCACA	ctggtcgacTCACTTAATTACAGACCA	2289
lpg1739	ctgggatccATGATTAATAAAGAGGAC	ctggtcgacTTACTTGCTTCTATGAAC	2307
lpg1116	ctgggatccATGATGCGATATTTATTA	ctggtcgacTTACTCACAAACACCATT	2352
lpg0724	ctgagatctATGCGCGACTCACTTAAG	ctggtcgacTTACCTTGTTTTTATAAT	312
lpg0984	ctgggatccATGATTAAACATTATATC	ctgctcgagTCATAGTCGACTTCCAAT	330
lpg2149	ctgagatctATGATGAGTCGCGAAAAA	ctggtcgacTTAAGAGTAGTCGGGTGC	360
lpg2436	ctgagatctATGACTCGAAATTCAGTG	ctggtcgacCTACTCTATAGTCATTTC	381
lpg1011	ctgagatctATGAATAATATTAAATAT	ctggtcgacTTATAATGCGTTTAATAC	396
lpg2569	ctgagatctATGTCCAAATCTAACAAT	ctggtcgacTTAATCCATCAAGTTCTT	408
lpg2902	ctgagatctATGTTTTACGGCGATACA	ctggtcgacCTACAAATTTTGCAAGGT	426
lpg0882	ctgagatctATGACACTGCAACGTTCC	ctggtcgacTTAGTTAAAGCACAAACA	435
lpg1207	ctgggatccATGCCAGTTAAAAAGCTT	ctgctcgagCTATAGCGTCACCAATGT	456
lpg0119	ctgagatctATGGGAAAGAATATGGTG	ctggtcgacCTAAACAAGGAGACGCCA	480
lpg0582	ctgagatctATGACAGGTCTTTATTGT	ctggtcgacCTAAATTTCAACGCCTAC	480
lpg2017	ctgggatccATGGAAAAAGCTATGAAA	ctgctcgagTCAATTATTTCCGATGGA	489
lpg1663	ctgagatctATGATTATGTTTGAGTCT	ctggtcgacTTAAACTGAGGCCGAGTT	507
lpg1499	ctgagatctATGACAAACGTGAGTTTC	ctggtcgacTTATTGATTTAAATTTTC	543
lpg0410	ctgggatccATGAAAAAACCATATAAA	ctgctcgagTTATCCGCTCTTAATTTC	546
lpg2150	ctgggatccATGTCATGCTATATTTTG	ctgctcgagTTAAAGTCTCTGGTTCAT	582
lpg0993	ctgggatccATGTTTGAATATTGGAAA	ctgctcgagTTAATGAGTTTCATGGGA	657
lpg0285	ctgagatctATGGTTATCATTGGAATA	ctggtcgacTCAAATTCGATGAAACTC	684
lpg0264	ctgagatctATGTTTTTACAAGTTATT	ctggtcgacTTATGACGCAAGGACTAA	699
lpg0172	ctgggatccATGCTTTACAATAAATGG	ctgctcgagTTAGGATAGTGTTGGAAT	726
lpg2953	ctgggatccATGGAGCATTATCAGGAA	ctgctcgagTTATCCTGGTTTCAGACC	726
lpg0585	ctgagatctATGATTAAGCGATGGCTA	ctggtcgacTTATTTGGTGGTCCCAGA	765
lpg2106	ctgggatccATGCATGAATTACTTAAA	ctgctcgagTTATTGAGCATTATTGCC	780
lpg2182	ctgagatctATGATACTGGAGAATGAA	ctggtcgacTTATTTGATAGCCTCTAA	780
lpg0516	ctgagatctATGAGGAATCACTACATG	ctggtcgacTCATATTGTAATCCCCTG	789
lpg2419	ctgggatccATGAATAAAAAGTTGAGT	ctgctcgagTTACACTGTATACTTAAA	795
lpg2999	ctgagatctATGAAAACTAAATCATGG	ctggtcgacTTAGGTTTCAGGGTACAT	801
lpg2409	ctgagatctATGACAAACAGTAACCAT	ctggtcgacTCATTTTCGATATTTGTT	819
lpg0992	ctgggatccATGGCTACACCCGTCCTG	ctgctcgagTCATCGGCTGTACCTCGC	837
lpg2803	ctgagatctATGGATAAATTATACAGC	ctggtcgacTTAATTCCTCAAATCGGG	858
lpg1102	ctgagatctATGGTAATCACAATGTCC	ctggtcgacTTATATAGGTTCTTTTTT	864
lpg0871	ctgagatctATGAGATTCAATCATTTT	ctggtcgacTCAAGCTTGCGGTTGTAA	867
lpg2505	ctgagatctATGATAAAAGGAAAACTT	ctggtcgacTTATAAAATAATTGGTCG	888
lpg2327	ctgagatctATGGCAAAATTCACCGTA	ctggtcgacTTATTTGGGTGATGAAGC	894
lpg0181	ctgagatctATGTATAGTAAATATCCA	ctggtcgacCTAATCATAAACTGGCTT	912
lpg1928	ctgggatccATGTTTCATGACTTGTTG	ctgctcgagTTAAGTTTTTTTTGAAAA	927
lpg2143	ctgagatctATGATTTTGAATATTACG	ctggtcgacTTACGGTCTAAAAATCTC	942
lpg0247	ctgagatctATGCGTGTATTTTATGGC	ctggtcgacTTACCGTTGATGACAAAC	954
lpg1982	ctgggatccATGGTCGACATACGCTCT	ctgctcgagCTAAATAAATTCGATTTT	1044
lpg0256	ctgagatctATGGTTCCCGTGGGCATT	ctggtcgacTTACATCTCATTCAACCT	1047
lpg2917	ctgagatctATGAATCAGAAATCCTTT	ctggtcgacCTAGGCAGGATATTTAAA	1047
lpg0151	ctgagatctATGAAAAAGATAATCCTA	ctggtcgacTTAGCCTGAAAAACTAAT	1065
lpg2241	ctgagatctATGAAACAAAAGGAATTA	ctggtcgacTTATTCATGAAGGGCACG	1293
lpg0187	ctgagatctATGAATGGATTTCATTTT	ctggtcgacTTAAGTTACATTGCTTGA	1428
lpg0770	ctgagatctATGTCAAATACTGTTTTA	ctggtcgacTTATTTAATCAGGCAATC	1518
lpg0205	ctgagatctATGACGACACTGTGTTTT	ctggtcgacTCAGAGATTGGCAGAATC	1539
lpg0265	ctgagatctATGACCAATACAACAGAT	ctggtcgacTTAATTGTTATTTTTGGA	1542
lpg0968	ctgggatccATGTCTTTTATCAAGGTA	ctgctcgagTTAAAGGCTTAGGCTTTC	1722
lpg0597	ctgggatccATGATGACAAAAACAAAT	ctgctcgagTTATACTGTTTCCATGGT	2202
lpg1859	ctgagatctATGTCTAATGAAAATGAA	ctggtcgacTTAATGTGCGTGTAAATC	2451
lpg2079	ctgggatccATGAGTGAAATGGCTGTT	ctgctcgagTCATTTTACGTCCTTGTT	2730
lpg2244	ctgagatctATGCATAAAGTCATATCT	ctggtcgacTTAGGTTGGTTTCACTAT	2943
lpg0644	ctgagatctAGCACGACGGTGACCACC	ctggtcgacTCAAGGCCGGAATCCACC	4464
lpg2077	ctgagatctATCGCCGAAGGTTTTGAA	ctggtcgacCTAACGATCCATTTCTAT	5946
lpg2087	ctgggatccATGGATGCAGCAGTCACA	ctggtcgacTTAAACATAGCCATACAC	2598
lpg2504	ctgggatccATGACTAAAATATACTTA	ctggtcgacTCAAAATACCAGTATCGA	2829
lpg1479	ctgggatccATGCGCCAACTATTACGA	ctggtcgacTCATTCTTCGGTGGTTTG	2949
lpg0519	ctgaagcttATGATAATATACTCTTCG	ctggcatgcTTAGCCTAAAAGGGAACT	2214
lpg0957	ctgtctagaATGAAAATGGAACTTCTG	ctgctgcagTCATTTTACAACTCCTTC	906
lpg1909	ctgtctagaATGAATCACATGGCAATC	ctgctgcagTTAATATGGGCACTTGGC	1005
lpg2767	ctgtctagaATGAAGCTATTCTCTTTT	ctgctgcagTTACTGCTGATAGCTAAC	1092
lpg2806	ctgtctagaATGGGAATTACAAAAGAC	ctgctgcagTTAAATTTTAGGGACATC	1383
lpg2078	ctgtctagaATGATGGCGGTAAATCCT	ctgctgcagTTATAAAAACTCAACAAG	1893
lpg0198	ctgtctagaATGAACATTGTAAGAATA	ctggtcgacTTAAGCCGTGGCAGCCTG	1032
lpg0135	ctgtctagaACAACGCTTAAAGCACCC	ctggtcgacTTACAATTTGGTAAATTC	5628
lpg3000	ctgggatccATGGTCTACTCAAAACAAAG	cgtgtcgacCTAATTGGGAGTGGCTAAGG	1839
lpg2976	ctgagatctATGAGTATTACAGCCCAGGA	cgtgtcgacTTAGGGCAAAATTGTAATTA	1527
lpg2975	ctgcccggggATGGGTTTGCCCAAAAAAGC	cgtgtcgacTTAGACCACCAAGCTCGTAA	2616
lpg2959	ctgggatccATGAAGTTTAAAAAAATTAT	cgtgtcgacTTAGAAATAAACACCAATTT	1593
lpg2939	ctgagatctATGAAAATGAATATTTTTCA	cgtgtcgacTCATTTTTTCAAACTATCCA	1173
lpg2913	ctgggatccATGAAAATTTCTACTCATGA	cgtgtcgacTTAAACCCCAAATGTCTGCC	1443
lpg2912	ctgggatccATGTCGTATTCAAAAATCGA	cgtgtcgacTTAGATGGAAGCTCTTTCAC	1448
lpg2907	ctgggatccATGAAAAAAAGTATAAAAAA	cgtgtcgacCTAATCAGAATTAATTTTAT	1263
lpg2888	ctgggatccATGGCAACCAGTAGTTTAAT	cgtgtcgacTTATATGCTGGGATTGTTTT	2888
lpg2879	ctgggatccCTGTTGCAGGAGAGCATTAT	cgtgtcgacTTATTTAGTCATGCTCAGTT	1752
lpg2877	ctgggatccATGAATCAATCGTTATCACC	cgtgtcgacTTAATTCCTCTCTGTTTGCA	1290
lpg2864	ctgggatccGTGATTATGAATTTAAAACA	cgtgtcgacTTATAAATTCACTCTCTTAT	1119
lpg2862	ctgggatccATGAGCGAACAATATTGGCG	cgtgtcgacTTATTTTGATAATCGTGCTT	1911
lpg2856	ctgggatccATGGATCAAGCAAAGGGGGA	cgtgtcgacTCAGCTATCATGACTTAAGC	1059
lpg2853	ctgggatccGTGGTATCAATGAAGAAATT	cgtgtcgacCTAAAATGGATTAATAGGAG	1659
lpg2844	ctgggatccATGGCAGAAACTCCAAAACC	cgtgtcgacCTATCCAGGCATAGACTGAC	1086
lpg2832	ctgggatccATGACTAATAAAACTCAAGA	cgtgtcgacTCATTCCTGGCTCAAGTGTG	1641
lpg2828	ctgggatccATGAAAATTAGTGAATTAAA	cgtgtcgacCTAATTTCTTAGTAAAGGAT	1257
lpg2826	ctgggatccATGCTTATGATCATGGCAAG	cgtgtcgacTTATAAATTGTTTCTGTACA	1734
lpg2804	ctgagatctATGTATAAAATATGTACTTA	cgtgtcgacCTAACATAAGCTATGGATTG	1407
lpg2759	ctgggatccATGCTTGAGGAGAAAGGGAT	cgtgtcgacCTAATTTGGTTCTTCAATGA	1485
lpg2758	ctgggatccATGAAAAAAAAGCATTTGAT	cgtgtcgacTTATTGAATAGGATAAGCCA	1998
lpg2745	ctgggatccATGCTTGTTGGTTCAATTTG	cgtgtcgacTCAGGTCGGAGCGCCTATAT	1968
lpg2744	ctgggatccATGTCAAATCTAATAGAACT	cgtgtcgacTCAACGTAACGCAGCACTTG	1170
lpg2719	ctgggatccATGAGATTATTATCTTTTAA	cgtgtcgacTTAAGAAGGTTGTGTCATCC	1152
lpg2718	ctgggatccATGCCAAAACGTCTCATTAA	cgtgtcgacTCATTTGCCCAGAGACGCCT	1563
lpg2638	ctgagatctATGAAATATGCTGTTACATT	cgtgtcgacCTACGTTGCCAAAGGTTGTG	1383
lpg2637	ctgggatccATGTTTTTAACCATAAATGA	cgtgtcgacCTAGTGTAGCCCGTTGGAAT	1212
lpg2627	ctgggatccATGCAAGAAATTGATGTCCT	cgtgtcgacCTACACTACTTGTCCGGCAG	1182
lpg2622	ctgggatccATGAGTAAGTTAATTAATTT	cgtgtcgacTTAAGCTGCTTTTTCTTTCA	1062
lpg2603	ctgggatccTTGTATTCTGATTTTTTTTT	cgtgtcgacCTAAATGCTTACATTAGGGC	1305
lpg2582	ctgggatccATGTCGGTCGAGATGAGCAA	cgtgtcgacTCATATTTTTATATCCAATA	1167
lpg2568	ctgggatccATGAATATCACGCATATTAT	cgtgtcgacTCAAGAATGTTTATCCCAAA	1083
lpg2552	ctgggatccATGAAAGAAATAGTTAGTTT	cgtgtcgacTTATGGCGAGGGGGATGTCA	1668
lpg2546	ctgggatccTTGGAGACGAAAATGAGCAT	cgtgtcgacTTATAAGTTTAGAGTTCTTG	1410
lpg2538	ctgggatccTTGATTCCAGTTCCGGTGAT	cgtgtcgacTTAACGAAGAATTAATCTAT	1416
lpg2529	ctgggatccGTGGTGAGGGTTTTGAATTT	cgtgtcgacTTACATTGCAGCACGCTTAG	1719
lpg2527	ctgggatccTTGTTATATTTTGTACTATG	cgtgtcgacCTATTGTAAACGAGCGCTTT	1677
lpg2526	ctgggatccTTGAGATTGTTTCAGTACAA	cgtgtcgacTTACTGAGGACCCGATTTTT	1368
lpg2523	ctgggatccATGAAAACCAAACTAAACAA	cgtgtcgacTTATAGTTTAACCCACATAT	2340
lpg2508	ctgggatccATGTTTAGTTATCTGGATAA	cgtgtcgacTCATAAAGGCGACTGCGATG	2424
lpg2464	ctgggatccATGAGCATAATGGGGAGAAT	cgtgtcgacTTATTTTATCTTAATGGTTT	1944
lpg2456	ctgagatctATGTTGACTCCTCCGCCTGA	cgtgtcgacTTAAATGGTTTTCCCTGGTT	1416
lpg2433	ctgggatccTTGGACATCCATATGACGCC	cgtgtcgacCTAGGGGAGTGATGTAAGGC	1761
lpg2424	ctgggatccATGAAAGAAATTATCGAGTT	cgtctcgagTTAACCTAAAAATAAAGATT	1347
lpg2423	ctgggatccATGAATAGAATTAAAACAAC	cgtgtcgacTCAACTAGCATTTTGGCATT	1731
lpg2422	ctgagatctATGAGCACATCAGAGAAAGA	cgtctgcagTTAGTTCAATTTAACCTGAC	2622
lpg2410	ctgggatccATGAAAACAAAGCAAGAAGT	cgtgtcgacTTAATTCGGTTTATTATTGG	1998
lpg2406	ctgggatccATGAAAAAGAAAGACGAGCA	cgtgtcgacTCATTGTCCCAGGGAAGTAA	1098
lpg2400	ctgggatccATGAATTACAAGCTAACATT	cgtgtcgacTCAGAGAGGTTTGCAGGTTT	1065
lpg2399	ctgcccggggATGAAAAAATGGATTATCAG	cgtgtcgacCTAATTCAATAACGCTGGAT	1347
lpg2385	ctgcccggggATGATAGAAATGGTTCAATT	cgtgtcgacTTAGTTCAACTGCATTCCTA	1788
lpg2382	ctgggatccATGGAAAATAAAACAATGGC	cgtgtcgacTTATACCTTATTCAAAGAAG	1455
lpg2372	ctgggatccTTGAAGGTTAAATATAGCCT	cgtgtcgacTTACTGCCCATGGTCAATGA	1269
lpg2313	ctgagatctATGTCGCCATCAGAATCAGG	cgtctcgagTTAAACCAACAAAAATCGAA	1293
lpg2248	ctgggatccATGGCGAAGACAATTAAGGC	cgtgtcgacCTAAGGAACATATCTGTTGG	2235
lpg2242	ctgagatctATGCCAAGCGTGCAGCAGGA	cgtgtcgacTTAAAATATCGTGCCATCAC	1326
lpg2239	ctgagatctATGAAAATGAACGAATATAT	cgtgtcgacCTAGAGGCCCGCTGCTGAAA	3858
lpg2223	ctgagatctATGGTGGATGAGAAAAATTA	cgtgtcgacTTATTGAGGTAGCAGGCTAT	1224
lpg2220	ctgagatctATGAAAAAAATTGTTTACGT	cgtgtcgacCTACTGCTGACTTTCAGGGA	1500
lpg2207	ctgagatctATGATTATTTATCTGCTATG	cgtgtcgacTTATAGCCCTAGCCACCGAA	1224
lpg2206	ctgagatctATGAACCGCATGGCACTTTT	cgtgtcgacCTAGCTGTGTGTAATATGCA	1101
lpg2184	ctgagatctATGGCTAGTTGTGAATGGAT	cgtgtcgacCTAACTCAATGTATGAAAGG	1407
lpg2166	ctgagatctATGATTGATATGATTTCAAT	cgtgtcgacTTACATCAAATTTTGAAGGG	1260
lpg2161	ctgagatctATGTTTGCCGAAATACCCAA	cgtgtcgacTCAAACCTGGTTTTGTAACA	2259
lpg2160	ctgcccggggCTGTTCTCAGCTAATCAATC	cgtgtcgacTTACATAGGACTTGCAACAC	1449
lpg2148	ctgggatccTTGATTGTGCGTGGCATTAA	cgtgtcgacTTAGCTTGGCCCCTTTTTAT	1281
lpg2147	ctgggatccATGACAACTTCCAAGCTTGA	cgtgtcgacTCACTTATCACGAAGAACTA	1449
lpg2076	ctgggatccATGGCCAAACTAAATCCAAT	cgtgtcgacCTATTTACCTTTAGTAACTA	1092
lpg2073	ctgggatccATGAGAATATTGAATAAGAG	cgtgtcgacTTACCTGCTATTTTTATCAA	1608
lpg2060	ctgggatccATGGAATTTTGTAGGAATTT	cgtgtcgacTTAGAAGCTGTTTATTGAGA	1308
lpg2050	ctgggatccATGAAATCCAAACTTGAATA	cgtgtcgacTTAAAATGGGATATACAGCT	1059
lpg1986	ctgggatccATGCCAAAATTTTCACTTCA	cgtgtcgacTTATTGGCCTCTCATAGGTA	2853
lpg1979	ctgggatccATGAAAACCTTAACGACCCG	cgtgtcgacTCATCGCTGGATTACAGGAT	1368
lpg1969	ctgggatccATGGAGTCTGTATTTTCAGG	cgtgtcgacTTAGTAGCCGTAATTTACTC	1908
lpg1966	ctgggatccATGATAAAGGACATTCTCAA	cgtctcgagTTAGTTTCTGCAAAACCCAA	1566
lpg1965	ctgagatctTTGCTGAAATTTTACTCAGA	cgtgtcgacTTATTTATTCTCTGGAGTGA	2967
lpg1964	ctgggatccATGAAAATTTACAGTATAGT	cgtgtcgacTTAGGTAAAAGTATAGGATA	1311
lpg1963	ctgggatccATGCAAGAAAAAATTATCAA	cgtgtcgacCTAGATATTCGTAATTCCTT	2100
lpg1961	ctgagatctTTGTTATGCGAGAGTTTCAT	cgtgtcgacTCAGTATGGTTTTTCCCCAT	1533
lpg1959	ctgggatccATGTTAGTTTCCAATACAAT	cgtgtcgacTTAAATGGATACCCTATGAT	1995
lpg1958	ctgggatccCTGTTTCAAATAGGAGAGCA	cgtgtcgacTTAGCATTTCAATAGCGATG	1629
lpg1953	ctgggatccTTGATTCATTATGTATCCTT	cgtgtcgacTTATAGCTTAATATCAAAAG	2283
lpg1949	ctgggatccATGGCTATGGAAGACGAATC	cgtgtcgacCTAATTTATTTTATGAGACT	1341
lpg1934	ctgggatccATGGTGAGGATGAAAATGAT	cgtgtcgacCTAGAGCTTTATTGAAGTAA	1311
lpg1930	ctgggatccTTGTACCCATTCATCCTTAA	cgtctcgagCTAGCGTTTAAAGCCTGAAA	1152
lpg1925	ctgggatccATGGACGTTGGCCAAAAGAT	cgtctgcagTTAAACTTTTACTGTCATTC	2646
lpg1924	ctgggatccATGCCTTTAAATTTACCGCC	cgtgtcgacCTATTGTAGATTAGGTTTTG	2793
lpg1918	ctgggatccATGAAAATATTTAAGTTTAG	cgtgtcgacTTAATTAAAATAGGGCTTCA	1431
lpg1907	ctgggatccATGGTTAGGGAGTGTACAAG	cgtgtcgacCTAGCAAAGCCTTTGATGCT	1806
lpg1901	ctgagatctATGGTTCACTTTCAAAAAAT	cgtgtcgacTCATTGATCATGAGAAATTT	1188
lpg1890	ctgggatccATGATCTTTGAGTTAAATAT	cgtgtcgacCTATTTGGGGATTGCCGTT	1722
lpg1888	ctgggatccATGCTCCAATTTTTTGAGAA	cgtgtcgacTCAAGAACAAACAAAACAGG	1332
lpg1881	ctgggatccTTGGGCCAAATGGCAATGTT	cgtgtcgacTCAACGTGAAAAAGGAGAAC	1095
lpg1798	ctgggatccATGCCACCACCATATAGTAC	cgtgtcgacTTAAGTCAGCTTTGCACTAT	1197
lpg1797	ctgggatccATGTTTAAATTTATTTATTG	cgtgtcgacCTACCTCAGGGAATTATGAT	1281
lpg1751	ctgggatccATGACTTTTACTCCGCCCGA	cgtgtcgacTCAAACAAATAAAGACGTAG	1311
lpg1717	ctgagatctATGCCAGTTCGTTATTCAGG	cgtgtcgacTTAAATGGCCAATGCAGTAG	1689
lpg1705	ctgggatccATGGTTAAATTATATAAGGA	cgtgtcgacTCATTTTATTAGATCCTCTA	1224
lpg1692	ctgggatccATGGCACGCAGCAAAGAAGA	cgtgtcgacCTAACTCGGACCACTCGTAC	1331
lpg1687	ctgggatccGTGTCCCATAATTATTTTCG	cgtgtcgacTTATTTATTGTTCAAACAAC	1203
lpg1684	ctgagatctATGAAATCTGTTGATGAAAT	cgtgtcgacTCACGGTTTTGTAACCATAT	1398
lpg1683	ctgggatccATGAAAGGCAAGTTAACAGG	cgtgtcgacCTATTTTACCTTAATGCCAC	1509
lpg1667	ctgggatccCTGGAATACAAGGAGGTCAC	cgtgtcgacTTAGGTTCCCAAATCGAAAC	1392
lpg1666	ctgggatccATGCTAAAATTTGTCATTTA	cgtgtcgacCTAATAAAATGAACATTGTT	1404
lpg1665	ctgcccggggATGAACAAAAACCCATTCTC	cgtctcgagTTAATCTTCTTCTCTAGACA	5776
lpg1660	ctgcccggggATGTTAACTTTATCACTTGC	cgtgtcgacCTAATGGAGATGGACACTAT	1482
lpg1654	ctgagatctATGATGGATGAAGTAAAGAG	cgtgtcgacTTATGGGCGCAAATCGACAT	1119
lpg1639	ctgagatctTTGGCAGGTATATACTTAAA	cgtgtcgacCTAATCTCCAATAATAGAGG	1317
lpg1603	ctgagatctATGATTGTTATCTTCGTCCA	cgtgtcgacTCAATCTATCTTTTTCCCAG	1425
lpg1602	ctgagatctATGCGCGTTGAACTATTTAA	cgtgtcgacTCAGCCGAGAATATTCTTGA	1287
lpg1598	ctgcccggggATGTGGTATGACACTCTATT	cgtgtcgacTTAAAGCTTTCTTACGCATA	1062
lpg1588	ctgggatccATGTCTCATTCCAAAAGAGA	cgtgtcgacTTATTTTGGTAATGAACCGA	2019
lpg1496	ctgggatccATGGTTACGAAAATAATTTG	cgtgtcgacTCAAATACCATATTGATTTG	1797
lpg1491	ctgggatccGTGATAGCCATATTAAATTT	cgtgtcgacTTATGGTTTAAAATTTTTTA	1242
lpg1488	ctgggatccATGAAAGAGCAACAAAAGGC	cgtgtcgacCTAACAGTTTTTTTGACTCA	2598
lpg1449	ctgggatccATGAAAGAAAAAATGATATT	cgtgtcgacTTAAGGAGTGAAGACAGATT	2613
lpg1426	ctgggatccATGACCCCACAGCACGTCAT	cgtgtcgacTCATACGCCAAGGCCAAACC	2652
lpg1403	ctgggatccATGAGTTTATATATCGGTTT	cgtgtcgacTCAATATGATTTTATTATAG	1101
lpg1387	ctgggatccATGATTGAAGTAAATATTTG	cgtgtcgacTTAAGCACCTCGGGTAGGAG	1410
lpg1368	ctgcccggggATGAAAGCAAGAAGGGATCA	cgtgtcgacCTACCCTACTGAAGGCAACC	1578
lpg1354	ctgggatccATGCCAAAATTAATTTTATT	cgtgtcgacTCAATTTTTTAATAGCCTTA	1176
lpg1329	ctgggatccTTGCTCATCACATTTCATAA	cgtgtcgacTTATCCATGAAATAAATAGG	1170
lpg1326	ctgggatccATGCTGTATATAAGAAATTA	cgtgtcgacTTAAAAATTCAGTATGGTTT	1086
lpg1318	ctgcccggggATGAACAAAATACTGCTTTT	cgtgtcgacCTACTCCATATAATCTACCG	1983
lpg1290	ctgggatccATGCCTCAAATCCTAAATGC	cgtgtcgacTTAAATAGGAAATCCTCTTG	1587
lpg1273	ctgggatccATGAAAATTTTTAAAGGATT	cgtgtcgacTTAACTCATTATAGATGCTG	1065
lpg1269	ctgggatccATGATTATGTTTTTAGTGTC	cgtgtcgacTTAAGAAATTATTGTTGATT	2073
lpg1265	ctgggatccTTGTTGGGTGTTTATGGAAT	cgtgtcgacTTATCTACTGAGACTCACAC	1320
lpg1234	ctgggatccATGAAAATATACTCATTTGA	cgtgtcgacTTAGCTCTTTGAGAATTCAC	1200
lpg1228	ctgggatccATGAACGAATTATCACTTCA	cgtgtcgacTTAATTTTGGCTTTCATTAT	1062
lpg1227	ctgggatccATGAAAACGGTAAATAGTCA	cgtgtcgacTTACGCCCTATATAGGGATG	1797
lpg1169	ctgggatccTTGTTCCGGAGTGTTGTTGT	cgtgtcgacTTATTTTATTATTTCTGTTG	1362
lpg1166	ctggagctcAATTGCTTTCTCAAGGAGTGAG	cgtgtcgacTTAAAAGTTCAGTAATTCCT	2013
lpg1154	ctgggatccATGATGAGAATGTTTAGTGT	cgtgtcgacTTAAAGGCCAGGCACAAATT	1083
lpg1151	ctgggatccCTGACTAACATTGTCTATAT	cgtgtcgacTTATTGTTTCATTCCTGGTT	1524
lpg1148	ctgggatccCTGTATATGGATTTAGGGAG	cgtgtcgacCTATGTTTTAGGACCGCTTG	1512
lpg1145	ctgggatccTTGGCTGATTCCAGATCATC	cgtgtcgacTTATAGACCAAAATCCGGAT	2310
lpg1129	ctgggatccATGCCTACTGGAATCGTATT	cgtgtcgacCTAGCCTCCTTTGGTTGGAT	1520
lpg1120	ctgggatccATGACAACACCACTATTCCC	cgtgtcgacTTAGTTTTTAGTCTTAGTTT	1767
lpg1109	ctgggatccATGAAATATTTTTTAAAACT	cgtgtcgacTTAAAGACTAAAGGACGCTT	2061
lpg1106	ctgagatctATGCGAAATAATAAAATGGG	cgtgtcgacTTATAGTTTGGCCGAGGTTA	1275
lpg1103	ctgggatccATGGTTATGAAAACGATGCG	cgtgtcgacTTATTTATTCATTGCTTCTT	1212
lpg1074	ctgggatccATGTCCAAACGTGTTACTAC	cgtgtcgacTTACTCTGATAAATCAAATT	1185
lpg1073	ctgggatccCTGTCTAAAAAACAAAGGGT	cgtgtcgacCTAGCCATCTTTGATTGCCT	1128
lpg1032	ctgagatctATGGACAAGCAAGACATCGA	cgtgtcgacTTAATCGGGATCCTTATAGA	1680
lpg0974	ctgggatccATGAATTTAGTGCATGAAAT	cgtgtcgacTCATTTGTCTTCTATAAGTT	1080
lpg0963	ctgggatccATGCGCTATATACTGCCAGC	cgtctcgagTCAAATAGTTGCTAACAATG	1242
lpg0956	ctgggatccATGAAAACTGCCCATCTTAT	cgtgtcgacTTAATCCACTAACTGACTAA	1179
lpg0944	ctgggatccATGGCTATTGCCCCCCAACA	cgtgtcgacTTATGTGAGGTTAGGTCTGG	1176
lpg0941	ctgggatccATGCCTGATTTTGAAACTAC	cgtgtcgacTTAGATAGTCAGTGTATGTT	3126
lpg0921	ctgggatccATGACTATAGAAAGGGAATT	cgtgtcgacTTAAGTTCCATTATAAACCA	1245
lpg0788	ctgagatctCTGTTATTTATGTCTGATAT	cgtgtcgacTCATGCTTTGTTCTCATTAT	1176
lpg0774	ctgggatccATGAACAAATATGGTGGTGC	cgtgtcgacTTAATTAAAGTTTTTCAAGG	1149
lpg0771	ctgggatccTTGATAACAAATATGAAATC	cgtgtcgacTTAAACGTCTGAGTTTTTGA	1695
lpg0766	ctgggatccGTGAAAATTCTTGTTACTGC	cgtctcgagTTAAGGTTCTCCTGTTAATA	1119
lpg0733	ctgggatccTTGGACAAGGAACAAGGAGC	cgtctcgagTTAAATAGATCTTATAGAGA	1449
lpg0696	ctgggatccATGAAGTTACGCTATATTAT	cgtgtcgacCTATTTCAATTCATTTTTAT	1713
lpg0695	ctgggatccTTGGTAAAAATTATGCCAAA	cgtgtcgacTTACCATTTTAATTTCAAGG	2850
lpg0684	ctgggatccATGGCTAGTTGTGAATGGAT	cgtgtcgacCTAACTCAATGTATGAAAGG	1407
lpg0647	ctgggatccATGGCTAGTTGTGAATGGAT	cgtgtcgacCTAACTCAATGTATGAAAGG	1407
lpg0645	ctgggatccATAAGTGGATTAGGTGGAAA	cgtgtcgacTTACTGTTCTACTATCAAGT	2046
lpg0642	ctgagatctATGAAAACTCAGCGAATTAT	cgtgtcgacCTATTTCAAGTTGAATTGTG	1575
lpg0634	ctgggatccTTGGAGACTAACATGACGTT	cgtgtcgacTTATACGGTCGGTTTGCTGG	1350
lpg0550	ctgggatccATGAGCATTAATAAAATAGA	cgtgtcgacTTAAGTGTATTTCAATCGCT	2217
lpg0519	ctgggatccGTGATAATATACTCTTCGTC	cgtcccgggTTAGCCTAAAAGGGAACTAA	2214
lpg0483	ctgggatccATGGATTTTGTAAGTGAAAT	cgtgtcgacTTATTTTAGGACAACTCGTG	1488
lpg0437	ctgggatccATGCAAAACTTAGATGAGAT	cgtgtcgacTTAGCACCCATAAACAGTTC	2001
lpg0365	ctgggatccGTGGTTGATTTTGATAAACC	cgtgtcgacTCAAGGTGAAATCATTGTTG	2691
lpg0284	ctgagatctATGTTCACAAAATCCTGTGC	cgtgtcgacTTAAAATTTAAATAAATTCT	1125
lpg0269	ctgggatccTTGGTGAATCAAAACGAATC	cgtgtcgacCTAGTTCCTTTTAATCTTAA	1463
lpg0259	ctgggatccATGAAAAGGGAATTTTTTCA	cgtgtcgacCTATATCAACTCAATATCAA	1785
lpg0258	ctgagatctATGAAAATTCCATTTGAAGG	cgtgtcgacTTAAAACCGTAAGTTAAGCA	1944
lpg0236	ctgagatctATGCGTTATACTAATATTGA	cgtgtcgacTTAAAACGTAAAATTCCATG	1980
lpg0209	ctgagatctATGTTAAGTAAAGAAAAAAT	cgtgtcgacTTACAACTTTAACTGGCTAG	1968
lpg0203	ctgggatccATGCCATTAGATAAGTTAAT	cgtctcgagTTAATAATCATTACACTCTC	1788
lpg0196	ctgggatccTTGTTGCTTGGAGATTTTAT	cgtgtcgacTTAACTTATGGTTAAACCTA	1275
lpg0150	ctgggatccGTGAGTTTAGCTTTGCCTGA	cgtgtcgacTTATTTTGTAACAAACTGGA	1371
lpg0149	ctgggatccATGGCATACACGAAATGGAC	cgtgtcgacTCAATTGCCAGTTTTAATAA	1341
lpg0148	ctgggatccATGAGCCAAGATAGTTTTCA	cgtgtcgacTCATTTCCCATTGGGGGATT	1371
lpg0140	ctgggatccATGACACCGATTATTAGTCA	cgtgtcgacTTAAAAGGTGAACGCTGGAA	1335
lpg0130	ctgggatccATGGGAAAAGGTATAATTTT	cgtgtcgacTTACACATAAACCAAGCCAC	2469
lpg0112	ctgggatccTTGTTTATTTATAATTCATG	cgtgtcgacTTAAAGACTAGGATTTAAAA	3270
lpg0110	ctgggatccATGATTCAGTTAGGCGATTT	cgtgtcgacTCAGCCAAGTTGATGTTCGC	1803
lpg0090	ctgggatccATGAAGCAGTTAATAAGTAT	cgtgtcgacCTACATTATACTTTCAAAGT	3975
lpg0086	ctgggatccCTGATAGCCCCATACCTATA	cgtgtcgacCTAAGCTAAACCCAGAATTG	1947
lpg0084	ctgggatccATGAAAAATAACAAACGTCA	cgtgtcgacTCATTTCATCGCACTCGCAA	1524
lpg0062	ctgcccggggTTGATTAGAATTGGGACATA	cgtgtcgacTTAAATACTATTTGAAAAAA	1359
lpg0041	ctgggatccATGCTGCTTTGTTCACTTGC	cgtctcgagTTATAAAATACTGGGGATAG	2187
lpg0012	ctgggatccATGAACACAACGGAACATAC	cgtgtcgacTCAGACTCCCAAATTCAACC	1578
lpg0008	ctgggatccATGACGTTTACTTGCGATGA	cgtgtcgacTTACTTGCCAAATAACCCAC	1260
